# Supplementary material for: Identification of metabolizing enzyme genes associated with xenobiotics and odorants in the predatory stink bug Arma custos based on transcriptome analysis
Source: Heliyon. 2023 Jul 27;9(8):e18657. doi: 10.1016/j.heliyon.2023.e18657 (PMC10412767; doi:10.1016/j.heliyon.2023.e18657)
Supplement: Table S2 — Transcriptomic analysis information [file mmc5.xlsx]

## Sheet: data_table
Table S2 Transcriptomic analysis information
sample	raw_reads	raw_bases	clean_reads	clean_bases	error_rate	Q20	Q30	GC_pct
AcL1	22279959	6.68G	21702068	6.51G	0.02	98.22	94.18	33.92
AcL2	22759496	6.83G	22334932	6.7G	0.03	98.13	93.87	29.65
AcL3	21903966	6.57G	21703753	6.51G	0.02	98.17	94.02	29.13
AcA1	22353477	6.71G	22121463	6.64G	0.02	98.28	94.36	33.72
AcA2	22339754	6.7G	22128300	6.64G	0.02	98.32	94.37	34.46
AcA3	22286996	6.69G	22090977	6.63G	0.02	98.34	94.43	34.64
AcH1	19512658	5.85G	19266546	5.78G	0.03	97.99	93.67	36.37
AcH2	22704940	6.81G	22420644	6.73G	0.02	98.24	94.32	37.33
AcH3	21809436	6.54G	21530182	6.46G	0.02	98.19	94.16	36.45
AcG1	21660607	6.5G	21262936	6.38G	0.02	98.41	94.85	40.6
AcG2	21718226	6.52G	21453839	6.44G	0.02	98.26	94.5	39.79
AcG3	21941733	6.58G	21553091	6.47G	0.02	98.44	94.81	40.11
AcSG1	19425635	5.83G	19081713	5.72G	0.02	98.21	94.26	39.95
AcSG2	20806425	6.24G	20137677	6.04G	0.02	98.29	94.52	40.37
AcSG3	20116259	6.03G	19701050	5.91G	0.02	98.32	94.56	39.94
