# Supplementary material for: Identification of metabolizing enzyme genes associated with xenobiotics and odorants in the predatory stink bug Arma custos based on transcriptome analysis
Source: Heliyon. 2023 Jul 27;9(8):e18657. doi: 10.1016/j.heliyon.2023.e18657 (PMC10412767; doi:10.1016/j.heliyon.2023.e18657)
Supplement: Table S3 — Predicted protein sequences of CYP, CCE and GST genes detected in A. custos. [file mmc6.xlsx]

## Sheet: CYP
Clan	Completeness	Gene name	Predicted protein sequence
CYP3	Complete ORF	Cluster-13084.11702	VSGMLTLVLLAATVIFLFLYLVLILRKANNYWKVRGVKHFKPWPLVGNFARALIFKHHITYYYDELYKAFPKEGMVGMHEFLTPTLVLRDPKLVENVLVKEFSTYPDHGPLFFEPSSISYLSLFSITGIRWRAIRCKPDEVYIKEFSLFKLAYVRNKLITTFSSGKMKLIYPEIVQCCQRLVVSDPETLDKDVIHVFAMKSFMNSMFGTKVLPEGEEELVAKSKEVFHGKPQRLIQQVLLIFFPKLAAFFNLKFMPKSLDKYFRELLNTLIKQREATNGVREDYAQVLCDMKKMGKMNVYNRKNNRIDETFDVTNEMVLAQAFMFFFAGLDNNVLLILHTAIELSLAKDCQEKARQEVRRVLKKHGGYSCEAVKDMKYLEQCIQETLRIHPSLPFIVRM…
CYP3	Complete ORF	Cluster-13084.11247	KSSPSWQARMIGTAILILGTAVLAYVMHWVYNRSKYWEKKGVKCIPALPIVGHCLPMVLNKKNVGEIMEDIYNAYPDEPVVGYYEFLTPRLVVRDNDLVQKVLVKDFGHFVDHGFEFDEKKNPLDNQLFMMTGNKWRAFRTKMAPLFTSGKLKSMYDVMAEVGNGLLEYLEKHKDSDIDIREAMGLFSMDIIGSAAFGINPGVLKNPDSEFRAKGKQVNDTNWKNLVRMWFFFAFPSLSKRIGFSFIPKSTTNYFCGIIRNAIDYRNKNNIQRNDFIQMMMQLKEKGNIELKTLDASDDYLKEELNNDISTEVFEITDDVLMAQAQSFLIAGFEATALLLTYAMLEISQKPEIQDALRKEVMEQVKQHGGLTYEALRNMKLLEQTVKETQRIYPLTPFL…
CYP3	Complete ORF	Cluster-13084.6886	MSKDVDPIMGYNSFSAKTIPLWKELRGIQALNQTPLRLKEVVPNMVKIGGYMYDFIDKQKSQPVSLIDLTTRTTVDSAVYNGFGIEPKSFTDPEFAFIKHASGSKLFHPSNWNILASLFVPFLQKLFSLRISSKETEDFFVSATKTNMDHRQSAKIVRADVVDTVMKLNKKRLEQGNAEYTDLEMSAHCMSFYLDATVTSSTVLTFYLLELANHPEVQEKLRSEILSVGTKPEDFDYDKINSIAFLQMALDETLRIHPPLAFLSRLCTKDTVIEDVKISKGTKVFIPSEALHRDPEYFPDPEKFDPERFSETNKVS
CYP3	partial	Cluster-13084.10019	PLMGILKRTCTRPYKINDQFTIPKDMDVSLPAYSIQTDPEYYPEPEKFIPERFIEAEIPQALFMPFGRGPRTCIGKRFAYVSMNSVIAKIVSEYIILPGTKTKTPLQFDPKTFFITVHPVDGLHVRLQKRKKTANAS*
CYP3	Complete ORF	Cluster-13084.16716	AHDFATRAAVDSALLQAYGLEPTSYKDSKLTFLEIASIDELFCATFLTMMSGFFCPEISRLLNLRMSSKKAEDFFMFMTKTNIEHRKNAELNRGDLFDIILKLNKKKEEQGSKVFSDLEISSHCANFFMDAAINGSAVFTFVLLELAKHQAVQDRLRTEILSVASKPEDFDADKINSIEYLQMVMDGNKTRFILDKHMSLFKHFLSFSILCLFVLQ*
CYP3	Complete ORF	Cluster-13084.17487	MNYDFFGENRYGGTYSFRRPTFFIKDPELVEQVLIKDFSTFYNRGLKVDTKLDPLSNHLVNLEDSRWKNLRNKLTPAFSSNKMKIIHEQLLECSDKLVECLSTYEQTGEPFDTKAIMAKFTVFVIGSIAFGLSLNTLTDPECEFCKMGDKLFKPTFKGRLRFALRSQFPTLMRLLNWKGLPKETEEFFFKLVKNTVDYREKNNIQRNDFLQILMELRKQDLQNNGKDDMKFDEELMTANAFVFFLAGYDTTATTISFMLFELAQNSEIQEKVYNEIQEKIKKYDGVLTYEAVKEMTYLDKVLSETLRMYPPASAIVREARLPYKVPDSSVVLPKGSMVFVPIYSLQHDAKYFPEPEKFDPSRFDDESRIIKGTYLPFGDGPRICIGQRLAKIEVKIAVI…
CYP3	Complete ORF	Cluster-13084.6649	RISLFIPCPAFATMGYFFPGSDFLLITAIILYLLYRYATSTYTFWSDRNVPFIKPVPFFGNLWLRIIRKRNVIDDQKEQYNSFEDSRYVGSFLFRKPNLVIRDPQLVEQILIKDFSIFYNRSLNPDPKINPLNRNLLTLQDAQWKNLRSKLTPAFSSGKLKIIHQELVQCCDELTKHLSTYAETGEPLEAKKTLARFVVYAIGSIAFGLKLNTLNDPECEFGKVAESVFKISFLKSLLGFLRMGFPSIGRVVDYISRLFGEGGSDDKSKQFVMNVVKDTVEYREKNNIQRNDFLQIMMELRKQDTNNTDEMKFDLELMGANAFVFFLAGYDTAAGAMSFTLYELAAHQEIQERLLKEIVEVLKKHSGVLTYDAVKEMKYLDQVVSETLRLFPPIPSTFR…
CYP3	partial	Cluster-13084.6141	HNEIREQIKLNNGVTFTALKNMTYLEKVVKETLRLHPGGGQLFRICTKDYTFPNGVVIKEGEMLTIPIMAVHLNPNYYPEPDVFRPERFDMPMKPGTYLTFGDGPRVCIAMRYAILLIKYGIVKILSNYKVRLSPKTKLPITFKATAGIRTPESPLLFDLEKKYLEQ*
CYP3	Complete ORF	Cluster-13084.16700	EMHLTIGKKNKIQRNDFIEMMIQLKERGNIELKSLDASDDFLKCELNSANSEVFEITDDVLMAQALSFLMAGFEATALLLTYAILEISKVPELQDALRKETTEQTKLHGGVTYEALRNMKLLEQTIKETQRIYPLVPFLTRVCTKSYTLPNGFTIEKGEYVYIPVTGVHMNPHFYPDPKSFKPERFAEQPKPGTFLPFGEGPRMCIAMRYAMLVIKYGLALMLINYKSELSPATKLPVKFVNRAFGNFPSEKILFRIEKLEKE*
CYP3	Complete ORF	Cluster-13084.17663	LEMHYILELLTNDSFVWLTVITTVLYFILTKNHGYWASKNVKYIRPLPLFGNSFSTALSITPAHKVQQEQYNYLKGEQYGGIWGFWKPKLLLIDPQIIEQVMVKDFSYFTDREVTVNVDKDPLANHLVNQNGNSWKALRNKLSPVFSSGKLKTMIQQVLECSDACVEHIAKQANAGKPIEVREEMAGFTMDVIGSCAFGLNINAIKDPNSEFKKLGKVIFAPSRWAKLRRTLGVHFGNFLKFINWRRMPGGMTAFFINTVMSIVKYREENNFHRNDFIQLMMEVRKEEEKQLKDGTISKIVMDDNTITSNAFVFLLAGYETTATTLGYLLYELSENPEVQEKVYKEVNNVLKKHNGEITWEVLSEMKYVEMVITETLRKHTPVISVARQSVKPYKMPNS…
CYP3	Complete ORF	Cluster-13084.3363	SEHRHPTSNQRNFNKILVRMLVEVIIALVVIIWLSYSWIFGFWDRRNVFNVKFEFNLNTIHKVFLKNQHAQDLFDDIYRKYKNHGVIGLYALFNPVVLVTDPELAKNVLVKDFNKFNDTAVEGNKKNDPLFGLNPFLAKGMEKWKELRSIQASNMTTVRLKEIIPIIHRVAENMVNFLTEKKMKSVAAKQISFMYTVDNSCACGFGIEPSAFTDPENNFVKYANSEKIFKPSPWTMFFHVFLPSIINIFKIRILCEDAEDFFKSFVKKMIEYRTNSNVTKNDFINYIMKLNQKLKEENKPVYTNLELTAHCFTFYVDSAETSSNQLAFFLLDLANHPQVQDKLRKEISSISKCPTDFDFEKASSINYLNMVINESLRLHTQANWLSRCCTQDTTIGNAP…
CYP3	Complete ORF	Cluster-13084.6822	IHATMLLYILVFVISILYLLFIYLSWNEDYWLKQRIPFIEPEKIFGNIKDVIFMKKTIGETYQEIYCKLHGKPVGGFFKMRQPILMVRNPDLIAEVLDKKFEYFHDNDIHVRRDADPILKLNPVLATGPIWKATRSVLTPLQSHETLEGLLHIVKISCKNMMGYINQQKIPIEVTDLSSKFTSDVIASCSLGTEPNSFKKCDTQFRKMSDKLLKKDLKSNVALLFALYAPMFGNLFSFRIISKDIYKYFVSLISDNCKHRVQQGIKRKDFLQRLIDINKESEASGEGTVYNYQSIMGHCMSVFINGYNMTSHPLGFVLYNLAMNPDVQDKLRKEIRTFSFSSVDALSYYLIESMEYLDMVVCETLRLHPPMPTLTRICTCTTELSLGEHTYKIEKGIPV…
CYP3	Complete ORF	Cluster-13084.13192	MEPDLMTTLIDFRSSVFGIEPNVLENPNSEFRKMGKEVFRFGLLGFLKMWSILFLPWLSKKLGLSMNNKEVVEYFTKIIKDTFSHRRKNNVHRNDFVQMMIQLQDKGQIEIQNWDTNDDYLKSDEPKTTNTDSYKVTENVVIGQAFTFLTTGLDTIGNGQTYLFYELATHPDIQERVREEIIEQCKIHDGLNFESLKAMTYLEKCAKESLRLHSVPQLFRLCTKNYIFPNGYTIKKGESLQISVGAIHRNPDYHPDPDAFKPERFDNAVRPSIYLPFGEGPRVCIAMRFALFLVKFGVARMLMNYRLRINPETKLPVEVLPQSVFLEPKTP
CYP3	Complete ORF	Cluster-13084.4852	AIKCIVRKMFSLILLSLTVLISSLIFILIKWAEERNKYWSKRNINFLKPRLFIGNLYEVLWGRKNMSEVHREVYNAFPMDDVVGFYDFIFPRLLIRNPKLVEKVMKNDFSHFTDRSIPMKQVKDPLSVNLFSLCGNHWKLVRQKLSPAFTTGKLKYMFDPLSTCGKNMLSLLELNVGKEVDMKEVMELFSMDVIGSCVFGIDPQVMQNPNSTFRTMGKQIFEFSAFQQFRFAMLSLVPNIAAKLNFSFFKPKVTKYYCDIILNTFDFREKHEIERNDFIQMMLQLRSKGKIELLSIDPADDYLKTDNTVEAEGFKISDELLVGTAFGFLSAGFHTTSSTITYALYELSKNPEILEKTRQEIKQQVALHGDVNYDSLKCMIYLEKVIKETMRIHPTAPSI…
CYP3	partial	Cluster-13084.6890	TMILEIVILLLSGLYIFNWWAHGYWKRRNVISVPTEFLFGNLRKLIFGQTLMASMFVDMYKKYKKHRMVGFYSLYDPMLFVCDPEIIKKILVTDFNSFSDNGFIMRKDVDPIMGYNPFTAKTIPLCIRDHTRETAKIKYIKL*
CYP3	Complete ORF	Cluster-13084.11166	RKMYWLIYLAIVIFSLMALAYYKIKKTYRHFEDRKIPFVKPTFLLGSDPEGVLFKKQIAESWDKIYHQLEGNPVGGLFQAVLPFLMIRDPEYVNQILISSFDHFFDRNFLVDEETNPLDAHLFLLRGNRWRFLRNKLSPIFSSGKLRWMFDEMDKCGDNFMDLIETLADGKDRDILDELARYATDVIESCVFGVEGDSIKNADSKMRQLGRELFDSTKLNLTQIGFILRFSVPRLLIWLKVPSLPNHARNYFCSTMSNVLEHRRKTGFQRKDFVQLLLQLEDKDVVEINTKNANNRNENDEENATEKIEITDSLLMAQTFVFFVAGFETTSRTLHFLIYQLSENQEVQDRARQEVLNVKAKHGRYSYDALKEMKFLDKCISETLRMYPPVPMLNRECTK…
CYP3	Complete ORF	Cluster-13084.13675	QQANSVKQGMLTILIGLLVPLWLLYKYYVSIYSHWESLGIVSEPGRFPFGNDISFVTMKDSQALIINKMYQKHRSHPYFGFYILRIPLLIVKSPEIIKLVLAKDFSYFRDRFPSKLFTSTEDKLQHHLFNLGGDKWKALRAKLTPTFTSGKLKGMFPHFVACAEDLSNMLLNQSDKSVNIKDITACYTTDTVCSCVFGWENNSINEKENEMRKFGQNIMNLFKHRAFSRFLRDVFPGLASFFKLRIINSDIQDKLIQMVGDTIAYREANDIRRNDFLDLLIELKNKGTVEDDTKRYVKETDVEQIEMDLGMITAQCFVFFIAGFETSSSVQSYCLYSLALNPEVQRRLREEINTCIKKHGGITYQAIQEMEYLDMVVSETMRLYPTLPALNRTCTKDYI…
CYP3	Complete ORF	Cluster-13084.16685	GTLIRVINTRRMITIALLIVLVSLLAYVYHWAKDINQTFQRRGVKCRKPVIFLGNFGENLTPKSEKKHLSIMCADICKEFPDEPVVGFYDFTRPWLMVQDAEYIEKVLIKDFAHFTDHGFAINEEANPIDAQLFNMVGKRWRAFRYKLSPIFTSGKLRSMFESMAESGIELDTILQKSDRKELNFKDLMSYFTIDVLGSSVFGIQPNALQNPDSEFCKLAIDLFNFGFFDSIKFLIMFLFPKLSIKLGISFNNQRAVNYYSKIIKDTFAYRKEKKIERNDFVQLLLSLREKKKIDIQNWDSNDDYLKNEEAPAELESYEITDDILMAQAYSFLVNGIDPLALSLTYALYELSLKPDIQEKAHNEIREQIKLNNGVTFTALKNMTYLEKVVKGNKN*
CYP3	partial	Cluster-13084.7361	MWLAIGLALLAGWFFYKYYVSVYDRWQKRGIPYYPSKFPFGCSHEILTHRRFAAFIHDEMYKKLAPNPMFGLFVMRIPMLQVRDPELVRLILTKEFSHFRERFFIKLSEKDVLSHNLFNLDGDRWRALRVK
CYP3	Complete ORF	Cluster-13084.14218	TGESLSSGPESSASQLALGVPTSTTGSAPGKCISEFMFATAILVIIILWLLYKFWVSNFNYWEEKGIPSVPGRFPFGSDTGLTLMRKFQGDLFLEMFKKFPSSPYFGLYLMRKPTLIIKDPEYIQVVLVKEFSSFKDRLLVKVPESDMLSQHLINLEGEKWKALRNKLSPTFTSGRMKAMFPLFLKTSEAFESLLKSHVNIIVDVKDLTSRYTTDILCNCAFGLDTNLMEQKDSDLFELGKSIFSTDLSLILAFITATTFPKLVDILQIRCTPEKRKSQLYVYNLVKETVKHREENNIKRKDFLDLLIQLKNKGKLEDDEEETEESNSQFAMNMERLAAQCFVFFVAGYETASTVQTFCLYELALHPPIQERVQSEIDRMIQLHAGITYDAVKEMTYLD…
CYP3	Complete ORF	Cluster-13084.6278	SVSSSRFSKMLPVMIALVVITVFLFYKYWISIYEKWEKKGIPSIPGKFPYGSSNEMSTRFAGEVIQEMYHKMSDVPYFGIYVVRLPWLVVRDPEIIRLVMTKEFNHFRDRNIHKLPEHDKVNHHLFNLQGERWRALRVKLTPTFTSGKMKGMFPLFLSCAELLKNSLQSKVGSEVNMKQYATGYTTDTISSCAFGLEPNAIDNPENDIRTLGKMFSKQKLIHKYLAMASKAFPVLSSYGRRIPIEMENFLKKLVGDTIEYREKNDIKRNDFLELLIQLKKKGSIGDGANEEITEPFEMNLDVFAAQTFVFLFAGMETSSSVQNWCLYELALQQDIQQRLREEIDIVLEKHGEVTYEAIKEMEYLHMVISETIRKYPTIPSLIRVCTSPFTLPSGDHIER…
CYP3	Complete ORF	Cluster-13084.15002	VGRFSTTGYPSQRSLSSVNGCSHQFKNMLTIVTGLLITLWLFYKFYVSIYNYWEERGIVSEPGRFPLGNDKNFVTLKDSTTPILDKMYKKYESHPYFGFYVLRSPFLVVKDPEIIRLILAKDFSHFRDRFPQTVFSSKEDKLQHHLFNLGGEKWRALRIKLTPTFTSGKLKGMFPLFITCAEDLSNLLLGQADKPVNVKDITACYTTDTVCSCVFGWENNSINEKENEMRKLGQNILTISKTAILKRIFRNIFPRVAALLRMRLINSEIQDSLIKMIGDTIAYREFNGIKRNDFLDLLIELRNKESLEDATKMNGKDTDVEPIELNLGMMTAQCFVFFVAGFETSSSVQSYCLYQLAQNLEIQRKLREEINTCIKKHGGITYQGIQEMEYLDMVVSETM…
CYP3	Complete ORF	Cluster-13084.4397	MCEKFPSSPYFGVYIMRKPVLIVKDPEYVQMVLVKEFSSFRDRLFVKLPESEMLSQHLINLEGDRWKALRNKLSPTFTSGKIKTMFPLFLKSSEAFDLLLQSHVDSTVDFKDLVTRYTTDIICSCAFGLDTNVMSDENSDFIKLGKNIMTINFKLLFSFLMTTTFPKFSEYYQFRCTPEKKESQLFVYNLVKNTIKQREENNIKRKDFLDLLIQLKNKGSLEDEQEEMTEEHIPIFDMNMERLAAQCFVFFVAGYETASTVQTFCLHELALHPPIQESVQGEIDRMIQLHAGLTYDAVKEMTYLDMVISETMRKYPTLPAMSRMCDKSVTLPNGDSIEKGTFIYIPTWALHHNPHYFPEPETFNPERFSNENKHAINPSAYLPFGEGPRFCIGKRFGLL…
CYP3	Complete ORF	Cluster-13084.21709	DPNMGLVTSDWKIDVLIAITTLCILLYLKIRSIYLYFENRNIPYQKPTFLLGSEPDGVLFKEHFSESWDRIYKKQENRRYIGFFNAVIPFLMIRDPEYVTEVLKTSFQHFPDRNILVDGKINPLDENVFFVRGHKWKYLRSKLAPLFTQLKLRWMYGEIERCTDIFEECFDQMTDGRDIEMKDILARYTTDVISSCALGIEPQSLKDPDSEFRSIGRDFFDPKKIDMFLLFLRFTIPRLLLMFKIKTLSTRVKNFFLTKTKTILHQRKSMGIVRKDFVQLLLELKEKGTVDFDDKETELNEELKLSSNEKLEFSDTLLAAQSFAFFVAGFETTSTGLYFIFYLLAQNKEIQERARREVKEVKAKYGNFTFECLKELKFLGNCISETLRLYPPLPFVIRE…
CYP3	Complete ORF	Cluster-13084.13190	ASYIYFSIETACVNLKTHNMQLCSNIYYFSWNMSLWLSSIYLLSCKFVRDLFKSDSLGYTMIIISLLLSRIMLTSELVAFIAVWGSMYFCMNVYWAMNYWKVRGVKHFKPWPIVGNMARVLKLENHLSYYYDEVYNAFPGERMVGLYEFMTPSLVLRDTELIEQVLVKDFSTYPDHGPFLMEPKSILYESVFAMSGIRWRAIRNRLLTTFTTGKMRAIFPQILTPCQSFVKSKPKCLNVEIINELAVKIFMTAMFGADILPSGEEELMANCKKIFDPKASRILQILFLTYFPKLSDFLNLKFMPRDLDNYFRSLMNTILDQRKNIFLDRNDYTKVLVEMRKQEKMNVYDRENRKVSETFDMTNEIALAQAFMFFFAGLDTVSLLILHLAFEFSKSKYCQ…
CYP3	Complete ORF	Cluster-13084.13194	LLSTNAKHSFRNISSLEEIYKKLLFHYTMSFISSILLVITAIIGLPYFLLSVWKSMTYWKVRGVKHIPPWPIVGNLGELLKLDKHVTYFYDKIYRAFPNERMVGMYEFMTPTMVLRDPEVIEQVLVRKFSSFPDHGPFLIEDDNLIAESVFGLRGSGAKWRAVRNKLLSAFTSGKMRSIIPELVQSCQEFVDKCPKTIVKEDFTVFAIESFMKTMFGTAVLPAGKAELVDNCKTIFEGRKYIMFQQLALTYFPKLSQFFNMTFMSNELHMYFASIMYTLLEQRARVDCGRSDYAQILVDLKREKKMTIFSRDNSRKNEEFDITDILVISQAFMFLFAGLDTTTLVMLHLAFDLSQNKDCQETVRQEVKTILKKYNGCTFECVRDMKYLDACINETLRMH…
CYP3	Complete ORF	Cluster-13084.14056	MSKIGCDVDIKDLLGRLTTDIICSCAFGLDINTINEPDHQLRKIGADAFKMKFIDKVKIAILQAMPALAYKFEARFTPKETEDYIVKLVKDTIDYREKNNIIRNDFLDLLIELKNKGTLGDDTKDESEEHKCQPFEMTIGLMAAQSFVFFIAGFETSSSVQSFCLYELALNQDIQARVKKEIDEKVEKHGGLTYQAVREMEYLDMVISGKFNRCINLILNVLEKKKSTVS
CYP3	Complete ORF	Cluster-13084.10017	TVSYSTKLIPPIFLKHKTFKMFFFINSFVNILQDAMLGLTASLICLICAAAYLFLKRRYRYWKDLGIAGPEPRMLVGNMMDIFSLKSTEPAMMHQWYQQYRNEPYIGYFNFWKPTLYVLDPELIKAITEVDFAHFSDHPEISTDAENDQVLNSLFTMKGAYWKVKRQIFSRMFSPKKLRELSSILNQLDNTLLKEIDEQLKLTGEIELLGIFEKQIMRVITSFMYSIDTSQDQRSQSKLSELSEIFARPPATSVLRFIFLTAFPKIYKKLGLSSLSGVFWDYFATFTNDLLNSRNGINAERNDLVALVARMKKEGLLESESELYL*
CYP3	Complete ORF	Cluster-13084.13312	FLRLFMYFQNLQSALIERGGKTINVKHALACHTTELTCKTLFGLEANTNCDSEVIKVGRKATDLNLLILLKVAVKLAFPEFAKNIPMKVFPTDVEKFFLNLVTEIVEYRENNNVTQHDFLDLLIQLKKRSMTGEEKKFVNGSINCQSQDMTLEVMAAQCFFLFVAGFENASSMQTYCLYELALNPEIQKTLQNEIDNSLKKHGEITYEALKEMEYLNMVISETMRKYPILPFITRICTSPLTFPEGFQVEKGDQFILPTWSLHHDPQYFPDPEKFDPERFSEQNKESIIPYTYLPFGEGPRMCFGMRFGQLQMKVGLVSILSKYNVEPTKDTQIPLKLKGRAFSTLPDGAVNLKLVCRS*
CYP3	partial	Cluster-13084.6564	MLTLLLITTALTLLVAFIVNRVCHAHSFWKERGIKYNKPWFLFGNTLPILLKQKSISSILVDLYKMYPNEQLLGHFDFLKPTLIVQDADFAEKVLIKDFVHFTDHGIEIDEEKNPIDAQLFTMCGKKWRAFRYKLSPVFTSGKLKNMFETMAVFGDKLVHLLSTKKEYKKVNIREDMSSLCMDIIA
CYP3	partial	Cluster-13084.15822	TPSELLTVFKASEMLIAVVIIIGLLWLFYKQWVSVYSYWKERGIPFHPAKFPYGSNTNLVKLKEYRGYTIDKMYHEFAPHPMFGIFVLRKPMLIVRDPELVQLILTKEFSHFRDRNIFKL*
CYP3	Complete ORF	Cluster-13084.18853	VHPVFTKRSKMLFGLAIIIGLYWFFYKKWVSTYSYWKKRGIPFYPAKFPYGSDQNLVKLKEFRGYTIDKMYHKLAPHPMFGIFTLKDPILVIRDPEMVQLILTKEFSHFRDRMIINLPKKDGLNHHLFHLTGEKWRALRMKLTPTFTSGRLKAMLPLFVSCSESFSSLLLSKVDSKIDIKEITGRFTADVICSCAFGLETDVINHPDNKLRRIAIEKIKLTFLAKLKFTLFKIFPALSNLRVTPSEDENYIINLVKNIVEQREKNGIVRNDFIDLLMQLKNKGNLGDDEHGHERPFEMTLELMAAQCFVFFLAGFETSSSVQSFCLYELSLHQDIQSRLIKEINEKIEENGGLTYKALQEMEYLDMVISETMRKYPTVPILNRMCTKPIILPGGQKIEE…
CYP3	Complete ORF	Cluster-13084.19963	IIHLFFILVSRQGELVMAAHCATFYVDATISASNVLSFLMLELAIHQVIQEKLREEIFSVGKNPEDFDFDKINSMTYLQMVFDESMRLHSPVPSLSRSCTKDTIIDGVKISKGTKVFISALALHQDPEYYPEPMNFDPERFSEANKQSRIKYTYLPFGEGPRICVGFKYGTLLVKTSIIFFLLKYRLLASDNAKESLHDPYEFFLCPRADATIKFQELSF*
CYP3	Complete ORF	Cluster-13084.16708	LIRKVTCIEDTMITVLLLFTLFFLLCFQLTKKSLWSQLGIPEVPGLPIVGNLMGVILKKTSYFEMISNCYKLGEGKNYIGIYNGTQPTLLIRDPELIEIMLKEEAKNFEDRGLCSDLSDPLSLNLFYLKGKQWKWTRSKLRPGFSNIRLKTVFDSIESCTCECLNSMDSSVDIKEKMDQYTCDVIAKTVFCVQDNTGFIENAQKVFSLSGLSGILVLLRLFIPKFALSIGIKTVPQEIEKFYRNAIARSTRVPGSFLDLMLHLKETEPDFSDDLMAAQFFIFILAGFETTSTSLTYALYLLSKNPEVQNKVRLEAQNVFKEHGRSIDSLKKLIYLEFVINETLRLYPPVTGMFRIAEKPFKLPCGAVLPAGCGISLSMYCLQRDPRFYKDPLKFIPERW…
CYP3	partial	Cluster-13084.12669	NIKYWFEKTLLIAELSDKVIAAQAFVFFLAGFETSSTTLSYCLFELAKSRQCQEAVYNEIQEVLGKYGELSYEAVSDMTYLEQVLLETMRMYPPVGNLCRVCTKPYRIPGTDIELDEGVSLVIPVFALHHDPELFLDPESFIPERFADKELQKAPYYLPFGGGPRICIGQRFAMIEMKLALLRLLENYTFSLSSKTPLELPVEPKSFIMAPIGGIWLRLNARS*
CYP3	partial	Cluster-13084.13186	LCFKLTSVDICYYYKCMLGYDSESMRKYPTLTILLRSCVEPIELPDGGQLEKGDHVTIPVWSLHHDPQHFPNPDNFDPERFSPENEDNIKPYTYLPFGEGPRMCIGNRFGLLQTKVGIITVIRNFQVLPCEKTSIPLKLVRSYRGMTTTEGPIFLKLESIRPKKQA*
CYP3	Complete ORF	Cluster-13084.6876	FDEEKSSILQKMLSLELLILAVAVGLIHFAIIIWKSMTYWKERGVKHHAPVPIFGNFLSVISFRKHFFHYYDRVYKAFPNERAVGLYEFMTPTLVLRDTQLIEQVLIREFSTFPDHGPFLFEPSSVMYDSIFNMSGIRWRALRNKLLVTFTTGKMRSVFPSLSESCLQLLNSNPKTLDREMLSDLAIRTFMESMFGTKILKSAEAEVFTKARKIFEPTWWRYTQQTLLTYFPKISDFLHLTFMPKDLDNYFRSIMDTMLNQRVDSENERNDYAQVLVEMREQKKLNIYNRENKKVDQTFDVTNDLAIAQAFMFFFAGMDATSLLMLYTALNLAQSKQCQAKAREEIKTILEKYGGYSWEAVRDMKYLDSCVQETLRMQPSLQFLNRVCDKDTTIDGVKL…
CYP3	Complete ORF	Cluster-13084.2136	QDLIFRLTKSQLLHIREIGVEDNQVVVLQHFMMFMTIYLVALILFLLYKLWTSNYNYWKDRDIPHIPPVFPFGSSKELALQSGFQGDLWSELYQKLSPHQLFGVHVMRTPFLVVRDPEIIRFVLASSFNSFRDRQPFKRSREPLTHHLFNLEGEQWRALRTKLTSTFTSGKLKGMFPLFLSCSKNLDSILEASVNRGIDVKDFTARFSTDIIGTCAFGMDMDSISNPDSEFRKIGIEIFKLKNSTRIKLALVNTFPAIMKLFSPRFTPKSVETFILREVSNTIEHRLRYGFKRKDFIDLLIALKYMKVDKKKSDEVTKLNLNDMSMEMMAAQCFVFFTAGFETSGSVQSCCLYELALNQDIQDRVQKEIDDMIENCGGVTYENVQKMVYLDMVIAETMR…
CYP3	Complete ORF	Cluster-6572.0	MFDRMPLWISCVLIVIAPIIVVIFYLIEQNNKRTSFWKKRGIKHLPATSLFSKDIFDSFLVRYSLLSRVYDYGKGNVCCGFFQFRKPVLLIRSPYLINLILNQEFKNFQNKRHSDYTDGNKDPLSQHLLALNGSKWKCLRAKLTPTFTSEKLKSMFSLLETCVQNFLDHIDESKESPIDIAEICGKLSIDAIASCAFGLELQCLKNRNDDFIRMGKAAFMPGSWHMFKAHFRTLYPQLFKKFNIWAYGKDVNEFFCSLVSETIRRRKMSGEKRADFIHLLMKMLEEDEATITEFNKTSTIKFTDDLIAAQAFSFFIGGYETTSITMSCIFYELARHDEIRQKVQHEIDSVLSLDSEISYNDLKSLEYLDMVIKEVLRLHPPAFYIQRICSEDFKVPGTN…
CYP3	partial	Cluster-13084.13191	ILKFSETLRLHSVPQLFRLCNKSYTFPNGYTIKKGEVLQISVGAIHRNPDYHPDPDAFKPERFDNAMRPGIFLSFGEGPRVCIGMDNNITNQLSKIELSSIKDKNIMFFKWNSS*
CYP3	Complete ORF	Cluster-7933.0	SFKIEGGMLLLLPAVVVLLGWLLWKDWRLRTYWRRLGVVHAEATPLHSPRALIRSLAPGLPQVIRLYRSSKAPVLGFYKGRTPVLMVRDPALVVAIMQADFQHFTDKRLPQQLDKSEDPLSQHLLGLNGEKWKLVRSKLTPIFSSGKIKESLPLMEEAVEDILPRLGKEAVDIYPLGVTLITDVILSYAFGLSREDPNRGLVRRMGMRTIQANRWTSLKRAIRFLFPRIFRLLRMRAFDSEVTSFFIAFVKHAISKIQASNHVGRPDFISRLSNVAAIVPEEERDGMVAAQVFSFYVAGFETTCFTFSTCIYELSKNPDVVMKARKELDALLEKHGRFSYEALQEANYLTQILQESMRMYPADYATPRVCTKPYRIPGTNIVLDKGTEILLPGFCLSRD…
CYP3	partial	Cluster-13084.777	DMRFGQLQTKVELITILKKCCVELSSSTKIPIEMGPSPMVTLPKDPIVLKLVH*
CYP3	Complete ORF	Cluster-13084.16698	MMVCKKTLTDVIDDLYNAYPNELVIGYYEFVSPKLIVRDLELARKVLIKDFSYFVDHVSENNKFEWDAQLFMLSGNKWKALRLQMTSIFTTGKLRTMYDSMLAIGKNLLQYLDDRTGNDIEIYELMTLFTMDIIGSTAFGIDAGGLNNPNSEIMQMGKKLMDINFLSRMHFWLCMLYPKLGNKIGTPHVFREVNNYYSAILKNTISYRKTNNIQRNDFIEMMIHLRGKGKLELKNLDSENDVLNNDLDLHTSETLNITDDLLMAQAHAFLTAGFGSVSLLLTYTMVELCKNTNIQDIARNEIMLQVKLHGGLTYDAVKNMKYLDQVIKETQRFYPFTPVLMRICTKDYTLTDGYVLKKGDPLYIPVASIHKDPSIFPEPEIFKPERFEDAQQPIAFLAF…
CYP3	partial	Cluster-3202.0	YVNGVSMQMDPQYFPDPEVFNPDRFLPENERDITPYSFMPFGEGPRSCIGMRFAYQTLRQGLADLILNYEFKVIPDSPKPSDIGVEKKGMFLMPDEKMSVQFVKRDNEFVN
CYP3	partial	Cluster-13084.15016	YIFFKFWFDIKLFAETLRLYPPVTGMFRIAEKPFKLPCGAVLPAGCGISLSMYCLQRDPRFYKDPLKFIPERWENPQQVFYPFGLGPRICIGDAQN*
CYP3	partial	Cluster-2712.0	RPERFLPHQQDDSTKFVYLPFGDGPRACIGLRMGLMQSLAGLAAVLSRFEVAPAPRTLRHPRVDPRSGIVQSIQDGLPLAFTERTPSAPAAH
CYP3	partial	Cluster-15975.0	NILTLLRSAGIGRMIRDIFPGLASLIKFRVIDNEIQDKLIQIVGDTIAYREESGIRRNDFLDLLIELKNKGTLEDDKKQNGKDTDVGPIETMRLYPTVPALNRTCTKDYTTPEGHKILKYDLISIPVWSIHRDSEYFPDPKKFDPERFSPKNKNKIKPFTYMPFGVGPRNCIGSRFGLLQTKVGIITILKNHEVSRTAETQVPLEFRGSFILAMTKGPIILKFTPKPFVS*
CYP3	partial	Cluster-13084.15845	EIGGVKIKKETRIVIPLHSLQMDPQYFPNPEVFDPERFNDPSSTKYMYLPFSEGPRMCPGKLFL
CYP3	partial	Cluster-13768.0	MLTALIGLFLLLWLLYKYYVSIYNHWESRGFVTEPGRFPLGNDINLVTMKESQALITDKMYRKHRSQPYFGFYKLRLPFLVIRSPEMIKLVLAKDFTHFRDRFQSELFTSKEDKLQHHLFNLGGEQWRALRIKLTPTFTSGKLKGMFPHFVACAEDLSNMLLSQSDKPLNVKDITACYTTDTICSCAFGWENNSINEKENEMRK
CYP3	partial	Cluster-3006.0	VFFVCAWLYLKWSRVKNYWLKRGVPHYPPHPILGSLTFLQRENPAVWMRQLYKDFNAPYVGMWQFWRPALVVNSPEIARRVLVKDADFFRNRFLSSGKSDPIGALNIFTANDPLWSSLRRRLTAVFTAAKLRSLNGIT
CYP3	partial	Cluster-15249.0	VIFLQKIIVSLFIFFSETLRLHPPLQFLNRVCNKHTKLGGVNLEKGTRVIVPLHILHLDPNYFPDPKKYKPERFLEDRQQKFTYLPFSEGPRICLGSRFFTMEALILFAHILENFELSLSKEMKLPLKYEPKTVFLTPKYNNPMIIN
CYP4	Complete ORF	Cluster-13084.17142	YPLNTNMVPLVIALILCLMAWWALRPNPKIKEAGDKIPGPPTSPIVGNIFNFKISGPQFLSNLLESYEKYGSVYRIWLGPTLHVFISDPDDIQMLLTSNTLITKSVGYKNLRSWLGTGLLISTGDLWFKRRKAITPTFHFKILEDFVTVFNNCADILVKCLEEKVGKGAFNITDYLSNCALDTVTESAMGTKINAQTDPKNEYVQSILNMSHVTMKKMNNPFYRMEPVYTLTGIKKQEKSLLKILDSLPDQVIKTKKEIANNVASKKATEEVEGVKKRTAFLELLLNMLREKHPAFQSEQDVKDEVTTFMFEGHDTTTASLSFTMWLLGRHPEIQEKVYEEVSSIIGDEELRQEDINNMKYLDRVIKESLRIFPSVPAIGRTVTHDTILPSNGMLVPAG…
CYP4	Complete ORF	Cluster-13084.16699	LHSQVISEQNSLLENEQFNNEKDSDTGIKKRTAFLKLLIEMKRQQNEAFTSEDDIREEVDTFMFEGYDTTASAISFAIHEFGRNPDIQERAFCEVSDAFTGNTTLTIELLNNLKYLERFIKEVLRLYPSVPLIGREICRDIELPSGYLIPAGSIATVVIGAIHKNNKYYNDPDKFDPDRFLPENMANRHPYSYVPFSAGSRNCIGQKFAMLEIKASLSHLLLNYEIKTTEDAIYGMLLTLQSVNGHNVYLKPRRTT*
CYP4	partial	Cluster-13084.5960	EKVAEEQSAIFGDDDRVPTTQDLNKMEYLEMVIKEVLRLYPSVPIITRSLTEDLKINEKITIPAGSITAVMPYFVHRSEKHWDNPEEFRPERFTTGISRHPFAFIPFSAGPRNCIGQKFAMMEMKTMLSGILRNCKLVPVTTSVNVLPTVVLKTEQPIVIKFLPRNI*
CYP4	Complete ORF	Cluster-13084.14898	ALYAVVLTILVWLVLKDWLHKKIPGPTGLPIIGLALEIALAQPKDFIKKINYYHHTYSGIFELKLFLDHYVMITDPEMVERLLSSSKHIKKGTYDYGFWKPFLGDGLLLSDGAKWQQRRKMLTPTFHFKILEDAMTSLIKNALSLTEEFLATGGKPVDVGNIIRSSTLKIICETAMGVKLNTDDETQNKYAEAIKRMPEAIMMRYVKFWLHSDLVYYLTKEGRDFKKDLDTVHSFTKKIISERRMLYKNQKAVNTENKNKKKAFLDCLLEMDEFLTEDDICEEVDTFMFEGHDTTSANLVFTLFLLANHPQEQQKVVEELIDIFGNDNRPPTLSDLSKMNYLEMVIKESLRLYPSVPLMSRTLTEDLEIGPGMIVPAGYTAATSPYIVHRTPTHWENPD…
CYP4	Complete ORF	Cluster-13084.15717	VAITGRLRSRLREDIFTYKMEPFLILSAILAILLIWLMFPSRMSRMARKIPGPTAYPIVGNIFNFVCMGPKAPECWKKNIEIYGGTFRVWIGPQLHMFLSDPDDIQVILSSQSLIKKSASYNEITPWLGTGLLLSTGKLWQVRRKAITPTFHFKILEEFVPVFHKCSKILIDLFKNKVGKGPFHLTEYISNCALDTIAETAMGTELKAQTNPDSEYPISIFKMTKTLTEKMVNPLQGFEPYYTLSGRKMNESKLLKILFSLPNEVIKSKSYSKTTRDNGVTPSDETLGIKRKTAFLQLLLEMKENKVPAFQTDQDIQDEVITFMFEGHDTTTMSLTFTTWLLGIHQEVQEEVYNEVSGILQDKEEPSMEDYNKMVYLERVIKESLRLYPSVPIIGREAK…
CYP4	Complete ORF	Cluster-13084.12300	AQPPQQEVRIFTLEAYGFVIEIMIVILITVALGAFLIWWLLAPDKRLKEMGNKIPGPLCYPIVGNIFNFNILGPKAPEDWKNCLNKYGNTFRFWLGPQLHIFITEPEDIQMLLSSQTLITKSESYYTLESWLGTGLLVSTGELWQRRRKAITPTFHFKILGEFVPTFNKCADTLVNIFKGKLDRGYFNLTDFMSHCALDAVAETAMGTEIKAQTNPIGDYPSSVVKMTATLMERIGNPLLGMEPFYTLSGRRWKEEHLLKILFSLPIEVIRRKESENKFSKDSSTQEESFGVRKKTAFLEYLLKMKHDNAPAFQTEKDIKDEVMTFMFEGHDTTTMALTFAVWLLGIHQDVQEELYREVSGILVGQEPTIEDYQKMSYLERVLKESLRLYPSVPMVARL…
CYP4	Complete ORF	Cluster-13084.17511	YFEPKRMDILLLSLALGALILCWMFSSTQRLRKMGNCFPGPRAYPIVGNIFNFQIIGPNAPKCWAALSKKYGYTMRFWLGPELHIFVSEPDDMQMILSSQSLITKSASYSLLDSWLGTGLLLATGELWQIRRKAITPTFHFKILEKFIPVFNKCSNTLVNCLKDKVDTGYFNITDFMSNCALDAIAETAMGIQIKAQTNPLEKYPCSLQRMTKYLIERVRNPLLSMEPIYTLSGRKKKEAEHLDILFSLPIEVLEKKKNEKSYTITETEPLEDTYGAKKKTAFLELLLEMKQRNIPGFQTDKDINDEVVTFMFEGHDTTTTVLSYTIWLIGMYPEVQEKLYNEIREATEDCKLTIEVYQKMHYLERVIKESLRLYPPVPAFGRLATQDIVLPSSGYVIP…
CYP4	partial	Cluster-13084.7214	KYASENININGVTIPQGTIVAILMRHIRMNSKLWKNPNVFDPDRFLEQSDLLKYIYTPFGIGVRNCPGNHFATVMIKLVLSKMLRRLKLRPIDDKIRFEELQYNHNIMTEVENPPMLQAEERI*
CYP4	Complete ORF	Cluster-13084.13046	VYRGLSCRQSVLNTRTTSKMGIGCASSLLILGVVILCLFYYYARRYFRLLSLIPSTNAPYLLGHTMDFLWMQPSEILNFMMSLFDKNEKCQKVLAMWTGPICMVYLRTLSDIEKLLTDNYQLRKSVNYIFLEPWLGQGLINSEGSTWQSHRKMITPTFHFKILEGFLEIMNSKLEIFTEVLEKKVGTGYFDIEPFIANYSLDVITETAMSTNVDAQRTNSEFIDCIKSLTEVIIIRSVNLLYFLQPVFNLSAYKKQESKSIKYVNSYIEKILVNKRNEAKHHKKVDVIGNDIGAKEKLALLDMLLQLQINNDKLTDKEIYDEVNTFMFAGHDTVSSALSFVIYTLAVHQDVQEKVYAEVMDVLDDSRPSYQSLMNLKYLERVIKETMRLYPSVPFIGRR…
CYP4	Complete ORF	Cluster-13084.20185	INFNLLFLRRNNSSPSLGHPQHSPPIGSILRSIPSVSSIKKGRKKKCAFLDTLLEKAANKEGFSMKDIQEQIDTLMFEGHDTTAGVSSMFLCLMATHPDVQAKCMEEIDEIFGDSDRDVTFDDTYEMKYLERCIMETLRVYSPVPVIARNLKKELTLVTKNIILPISTTVIVAIFKLHRREDLYPNSEKFNPDNFIQDRTAARSFYSFIPFSAGPRSCVGRKYAILKLKVVLSTILRNYQITTSCPMESWKLQADITLKRTDGFKIKLIPRKIEKLHKK*
CYP4	Complete ORF	Cluster-13084.16742	EKKRGLEHRPFSRRRVNMKSQQLSDSELRSHLYSFSSVIIPVFIFLYVGWRLANKRFIELAGKIPGPPGLPIIGNALDLRGTPNEIFENLYSKSEIYPDVAKVWAGPRLLVFLTNPADIEIVLSSHDHLDKSAEYEFLRPWLGNGLLVSTGEKWRSHRKIIAPTFHLNVLRSFMERFNRNSRRTLERLTKEGDKEFDIHDYMSEFTVEVLIETVMGVKKQNEGRSCFEYAQAVMKLCDIVHLRHTKFYLRPDLLFYSSKYGSEQKSLLSVIHGLTEKVLKVKKAQFQNKVQDKHQEDIEKEELKVTNESKEGFSYGQASGLKDDLDVEDIGEKKRNAFLESILEKAANNDSINDKEVKEQLDTIMFEGHDTTAAASSFFLCMMAAHPDIQKKCYEEIMR…
CYP4	Complete ORF	Cluster-13084.14918	MLILFGILLTALFLLRLFCRHYNYYRLASRLPYARKLPLIGHALNLCVDKDELLDKILEIMEEPENKRSIQEHGVLAVWIGPMAIVLVHDMQDIEKILTSRDLTKKSYQYKFFEPWLGQGLFTASGSHWFTHRKLITPAFHFKILEKFIPIFNANIDIYLRKLDEKVGKGAFNIENYIAYLALDIIAETAMDAKINAQKEESPYAQKVKDMTETILLRGCRLLYYSDVIFSLSSLGMRQKKSKKFIDNFINNVSEICFT
CYP4	Complete ORF	Cluster-13084.7212	MYPNSLYNTRFKLSNDILHFVSFCIFIYFCFVIEQTLSMAIASRITNYKQSKKILENSIHEVFATASHTVSVVLSYSIISLACLPDIQEKAWQEQFEIFDNNVREPTMDDLGRMKYLDRFIKEALRFVAPPLIIKYASGDININGVTIPQGTLVTILTKHMRMDSKLWKNPNVFDPDRFLEESDLLKHMYTPFGIGVRNCPGVHFATVMMKVVLSKMLRRLQLRPVDDKIRFEDFQYK
CYP4	Complete ORF	Cluster-13084.12176	VSTTHKCNTMLHTEVLLNLGLSLITVILVFGVYLWQNARKYHTIPGSLGFPIIGNAYQCIKNYWHTTYSDFYHYMDKNADNYGDISCFWYCHKIAVTVSDPEFVEKIQEHPYLIGKPLFSFERMQYFLKGIFSLDKTDELWKLRRKEMVSRMKKSNLEDFRSNFIRLSKKAVKLLSEKKDVFNAKPDVTLLFLENTCGTHFGIDVDLTGEITLFEQVYQTGVLNANNLTNPITGHLTSLLSRLFYPKAQQKFENMVIKETKYRAIEYLKVGSDQPTNLATAIAVRNLLNKTNDEDLARELRELLYVASHTMSYSATAGLMLMATNPDVQERIWQEQIDILGDSDRDPTYEDIKKMEYLDRFFKELLRFTGPPLVVREASGPVDFGGKIVPKGAIVAVNF…
CYP4	Complete ORF	Cluster-13084.7215	QCFSELKALETTRIVLLSATRMMMIINIGLMIAVAHLVLGLILWLRVRKLYSYPQHFGFPILGNLYHFYRTLLLGSLDSMYNYMHAIADENGKNGLCFHWLYGYKVSVVIFSPEIVKELAFHSKMQDKPHSVYGGLETYMEGPFSSIASDDLWKVKRKDYNIFLKRSHIGTKYYNNFIKCGNKLVELMLASPSAVDVLHKTSAVTLDVTSETLLGVETSMMHHPKVIDFMSN*
CYP4	Complete ORF	Cluster-9335.0	MIAPTFHLNILKRFMDEFNRNSKRVIERMSKENGKLFDCHDYMSEIMVETLIETVMGVKQESKNRECFSYAHSVMDLCDILHTRHTRPWYRSDSLFKLTNMSKQWDSNLENIFKLTNRVFRTKKEDCLKKSKENAYTKEEVKEEVKVEKEVETQSDDKFSYGQSAGLKDDLDVDDNEIGEKKRLPFLESLIDRSQSGDNLTDQDIIDQVNTIMFEGHDTTAAGSSFFLCVMGDRQDIQAKCIEEIDSIFGDSDRPVTFQDTVEMKYLERCIMETLRLFPPVPLIARELEQDVQLSSQNVLLPKGCAVVIGTFKLHRRPEIYPDPESFDPDRFLPQNAVNRHYYSFVPFSAGPRSCVGRKYAMLKLKILLANILRNYSVKPGKPMKDWKLQADIILKRTD…
CYP4	partial	Cluster-13084.7213	GVHFATVMMKVVLSKMLRRLQLRPVDDKIRFEDFQYKYNLMIEVENPPMLQADERI*
CYP4	partial	Cluster-13084.7211	LDFIFSDGITIPQGTVVMILMRHIRMDSKFWKNPNVFDPDRFLEESDLLKHMHTPFGIGVRNCPGNHFATVMIKVVLSKMLRRLKLRPVDH
CYP4	Complete ORF	Cluster-9730.0	DYMSEATVEILLETAMGVNKNTQKNGYEYAMAVMGLSNILHLRHTKLWLRPDLIFNFTSLSKLQEKLLKVIHGLTRKVFNIRMDEYKRSGSKVITTSPEDNTKVQAEGDYAFGHSRGIKDDLDDEIGEKKRMAFLDLLIDASQGGGKLTSEEIQHQIDTIMFEGHDTTAAGSSFFLAMMAARPDIQEKCVEEVQRIFGDSNRPVTFQDTLEMKYIERCLMETLRMYPPVPIIARELKQELKLASCDLTIPAQCTVVVNTFMLHRKPDIYTSPNYFDPDNFLPEKSASRHYYSYIPFSAGPRSCVGRKYAVLKLKVMLATILRNYRILPGKKEKDWKLQGDIILKRADGFPLQLEPRPIKV
CYP4	partial	Cluster-681.0	GQKYAMMELKTVLSTVVRHCLLESVTTSVDLDYSIIIKPLGPILVKVFPRTKASL
CYP4	partial	Cluster-13084.1619	REPTLEDLEQMKYLERFIKESLRFCGPPFVAKQASEDIAVDGVIIPKDAFVVYLLDFMRKDPNYWKDPKVFDPDRFLEEGEGIKYSFAPFGIGIRSCPGMTFAMTQMKITLSKVLRRTKLSLVNKDLKFENLEFEAQILMELKDPPLLQVEKRV
CYP4	Complete ORF	Cluster-13084.4328	NHHPPKPLAYKQLEEIATLRVIRPWLLSDRIFKMSSLYKELKENEKILHNFSNILIQRRKAILKNRLQDLDLKVHKRKEIFLDQLILQQFQGVKITDEDIRDEVNTFMFAGHNTTQLAINYCIYLFGRYKDVQEKAYKELREIFNDSDRQPNMDDLRNMQYLDRCIKEALRLYPSVPIIARRLTQDQPIGNHILPKDADCFIIPYVTHRNPEQFPNPEVFDPDNFLPERINKRHPYSYIPFSAGPRNCIGKRFANIAEKTVLSWVLREFKIDSKLKQEDLKLIPSTVLIPSGGLQVKLSQRKRHK*
CYP4	partial	Cluster-10163.0	MDPKFWENPQVFNPDRDFDSKPKYANEAFGVGIRNCPGMYYARQEMKTIISIIIRHYKLLSSQKFEEFRYVSHLMPEIENLLPIKVEPRIL*
CYP4	Complete ORF	Cluster-13084.750	ASEGIVQRYLRFWLFPHFIYRRSELGRKFYKSIDTLHSFSKKVIRKRKQQHQADKLHIAEGNKSSCSLTSRRKAFLDLLLEVEDSNPDLFSEADIQEEVDTFMFEGHDTVSAAIIFSHFLLANHPHVQEKAFKEQEAIFGSDKRSPTVQDLQKMVYLEMVIKETLRLYPSVPFHSRKLYQNLKIDDKIVVPAGQSVGILTYYIHRSKKHWEDPELFIPERFDPEITRHPFSHIPFSAGPRNCIGQKLAMMEIKTLLSTVLRNCKLESVTKSVDPVSTVIIRSMDPILVKVGPRAANSHMSNIVLE*
CYP4	partial	Cluster-13084.1620	GSHPPLVVFSSTPVMEIILYTALSIVVAHLVLGLVLRLRTRKLYSFSGLLGLPILGDLYYFYRALFLSSSEGVRTFLVHLITNHGKNGICFHICYGFRRLVVITNPEIVKQIGFHPHLKDKPEYPFSSFRIYMNGPFSRPKSDDLWKIRRKEYNGLLRKTRVENNFYST
CYP4	partial	Cluster-14043.0	QFLERFIKEALRFLAPAYVGKLARRDININGVTIPQGTSVMILMRYMRMDSKLWENPKVFDPDRFLEEDSLLKHMYSPFGIGIRNCPGLHYATVMMKVVLSKMLRRLILRPVDDKIHFEEIQLKYCLMSEVVNPPTLQVEERI*
CYP4	partial	Cluster-13084.18399	NVYVLLSEPEDVEPVLSSSVHISKGFWEYMFFRPWLNDGLLLSTGDKWRLRRKLLTPSFHFKILESFLGGISKNSETYVESLLKSKGKPIDIQEPIRMATLKIICETAMGVALNTDNEEQNAFITAIKG
CYP4	partial	Cluster-14043.1	GKRLLIMHQQKNQSPHQDQTLSMQIMSRIIKYKQSKKTLENEIHELFLTASHTITVTLSNSIIFLALLPDVQEKAWQEQFEIFG
CYP4	partial	Cluster-8751.0	DAENIERVLFLGGGMDVLGIDSILVAGLTAAIAAYGYFWFSRRRLYELASKIPGPAGYPFIGNALRFIGGADKLFKDVFSRTLEYGDVVKMWVGPRLLVFLTNPADIELILSSHVHLDKAPEYRLFEPWLGDGLLISTGEKWRNHRKLIAPTFHLNIL
CYP4	partial	Cluster-13084.1618	MFATPSALDIHTTVLGVTQSVTMGTLFGVENSLVFHPDIIHHMHSLKDVASLIIGSPRVAKKILPFLRSVDEIYIKTIGKLRRMVLREIYKTINNPHQTLPSESTESYNPLPICIASRTKRSKKFNMRVVNELQEVFITSSHTVGSTMSSTITCLAALPEIQETAWKEQYEIFGDDDREPTL
CYP4	partial	Cluster-13084.22402	LNKNNNNSDIEEKERVALMDLLLDTQNRSSEFTDKDILDEVNTFMFGVRYLTALN
CYP2	Complete ORF	Cluster-13084.13904	TNNFLELQLLAICMDMFMAGSETTSKSLGFGFLYMLLYPEVQEKAREEIDRVVGRDRLPTLNDRPNMPYVESIVYESVRVFMGRTFSIPHRALKSTTLQGYHIPKDTMLIANFNGVLMDKNFWGDPEVFRPDRFIDKEGKVVVPDYYLPFGYGKHRCLGQTLARSNIFLFTAALLQNFEFLIPPGEAPPDTSGIDGVTPSPGPYRALVRCRM*
CYP2	Complete ORF	Cluster-13084.20732	INFEEYFFFEKQKEVEVFLHTLSKEKSSSTDLNPILCTSISNVICSLVMSVRFQQKDAKFTRFMNLIAEGFRLFGSLNYANFFPIMRYLPGLQEVIKKIAKNRTEMAAFFQETVDDHRATFDSHNMRDLIDNYLMEIEDAKATGRSEELFEGKEHDRQMQQIIGDLFSAGMETIKTTLLWSVLYMLHEPEVARKVQEELDKVVGRHRLPRLEDRPNLPYTEAVILEVLRISSVVPLGTTHSIHKKTELGGYTIPENAHVVPLLHAVHMDPNLWENPKSFKPERFLNHDGKVCKPEYFIPFGIGRRMCLGDVLARMELFEFFSSLMHTFHVRKAGEDSDLPTLEATTGATLTPLPFEVSLVQRPLQDSTLEFLNFCQGLRPAGSH*
CYP2	Complete ORF	Cluster-13084.2035	YSSAASLRESTAGILLRTLRAQVSSSVSEYNSDPLGHRKTIGSGDTEKATTPQPRPKMEWIYLTSASYLLLIGLAVLLAVLSILKRPKSGLPGPVPLPVLGSLHLLGGYELPYMAFDKMVAKYGPVFGIRLGSVQCLVVSSLDTVKEVLINKGEHFDSRPNFSRYLNIFGGDKDNSLAFCDWSELQKTRREMIRDHTFPKAFSSKFHQLESLLNQELVVLCDQLSKGITNIKPVMLHTCANVFMSFFTNTRFQFEDAEFAKILMYFDIIFYEVNQGYAADFMPWLNPMLKRNMTKMRKLGKIIREFMDERVVSYGGQEGDLLHTLLESVKAGKMNRENAMFALEDIIGGHTAIANLIIKIIGFVSTQPEVQKKMQEEVDAVTCGKNIKLEDRLMMPYTE…
CYP2	Complete ORF	Cluster-13084.20275	PKMDFLTLILVAVLILFIYYNSRNVKYPPGPRALPIVGNMLTIKKLCRKYNGLPRMFIELSKQYQSDVTAVTISGSYTVVVQGKELIDEVLRREEFQGRPNHFFIKLRSMGSRTGITMTDGPLWKEQRAFAFKHLHEHGLGTPKMNTMFQRQLKDMLSGLKDCELSNLALKQHISKCVLNVLWEMVTGSPFQDEKTMASLVSLMEARSKAFDVSGGLLSQFPWVRYVLPNYSGYNLIKNLNSKFAEMITEIINHHKRTLTKGHSRDFIDAFLHEMYENPTSRSFTDEQLIMVCMDFFIGGSQTISSTLDFCFLYMTSFQDIQKKVQKQLDDVLMPGQFPSRNDKDKCPFVEAVLLEVQRVASVTPLVGPRRVTSDTYLNGYFIPKDSTLFVNIKTIHDS…
CYP2	Complete ORF	Cluster-12099.1	MVSYHRSQAYYGLDSPFVFKDLTEILVASFVLLCASVFFYYVWRTRGMPPGPWGLPLVGYLPWIDKGTPYISLMELYQEYGGICTIRLGEVVAIVVSEPHYVKEALSQEVLTGRAPLWLTHGLMKNNGLIAVEGPKWREQRKFVINCLKSLGAVKVGEKRKLMENRIKDGIRLTFQMIDERLEDGPLDPKPILSHTIGNIMNNIVFGKTFSSEDETWLWLQHMAEEGVKLVGVAGPLNFMPYLRILPQYRKLMDFIQTGQKRTHDVYRRIASEERSEENILSYYLAAMRSGKGEYFDEAQMLHLLADMFGAGVDSTLATFRWVILYLAMHPQVQERVYEELSSVIGKGMEPNMDHLSQCRYTEATILETMRIRPVVPLGIPHGATKDTQIAGFRVPEGT…
	Complete ORF
CYPmito	Complete ORF	Cluster-13943.0	QEHWVGSKWGTVQSPQLSPHLNMIIRRTLSTAVSKTGAVLQKTYQEVPGPKPFPLLGNNWRFLPYIGQYKLEEIDKLSLMLRSRYGRIVKISNLLGRPDMVFLYDPNEIEKVFRGEDALPYRPSMPSLDYYKHRLRKDFFSDIGGVIATHGEKWHQFRSKVQRQLLQPRIAQLYLKPIEETAKEFVNRIKDIRNENNEVPDDFLNEIHKWSLESIAKIALDVRLGCLTPNSSRETQELIDAVNIFFKNVVILELKIPFWRIVSTRTWKEYVEALDTIKRIVTKFISKALEELKNKNNECKEDSSLLQRVLYENSDNPKVAVILALDLFLVGIDTTSAAVSSILYQLSLHQEKQNKLYEEINTVLQNGSMTMKKLDQMVYLKACIKETLRMYPVVIGNGR…
CYPmito	Complete ORF	Cluster-13084.12941	RGYRMQRWSNVCRRVSQLAACPAELAKPYEEVPGPKPLPIIGNTWRFLPIVGDIEVSDVAAVSQKLYDVYGKIVRLSGLIGRPDLVFVFDPDEAEKVYRAEGDTPYRPSMPCIVKYKTEVRKEFFGELPGVIGVHGEPWRTFRTRVQKPILQPRVVKQYIAPIQTVTELFIERMLEMKDENDEMPDDFDNEVHKWSLECIGRIALDVRLGCLDRNLSNNSEPQKIIDAAKFALRKIAILELKAPYWRYFPTTTWRKYIENMDYFRAVCMKYIQMALENLKKKDNKQELSLLERILETEQDPKIACILALDLILVGIDTISMAVCSVLYQLARRPLEQEKMHEELVRIMPDPNCQLTSEMLDKMVYLKSFIKEVLRMYSTVIGIGRVLQEDTVLCGYRIP…
CYPmito	Complete ORF	Cluster-13833.0	HQASRTLMIPHITFFTFDWAALFGEGGRSSLELYLRMQSSIEWNIPNIIALIMFVIVLIVKELRPVFKTTKSFCSSLPAKRKIPTVKDIPGPQQFPLIGTRWIYYTKYNLEKIHEAHRDLCRVYGPIVKEEALWNIPVINIFGKNEIEKVLRQPSKYPLRPPTEVTAHYRASRPDRYPSLGLINEQGETWHTLRSHLTPELTSAKTMSSFFPELLSVTEDFIRLLQASKHENGIVEHFDDLSCRMGLESTCCLILGKRLGVLEDEANEVSLRLATAVKEQFCASRDTYFGLPFWKMYPTEAYKRFVKAEEIIYDVISEMVENAKNQENDTYLEESPSVFLSILNNPGLDIREKKAGIIDFIAAGIKTLGNTLVFLLYLMAKNPECQEKLVEEIESLTCG…
CYPmito	Complete ORF	Cluster-10006.0	YPNLIIFMMKTIPYVRGLPFIGTSLSILAAGSSPKLHLYIDKKHKKLGPIFKENMGMVCGIFLAEPQAARTIFSAEGRYPKHIVPEPWKVYNKLYNCNRGLFFMDGEEWLKYRHIMNKLMLKKNLSNQHVQEFVINSFMENMENFVGKQLHNIEHEFYKLSISFLIGSLMGTAIINKMEYFKKDIDTLALVVNSIFSTTTNLMNIPMSLATSLNMKIWKEFTKSVEHSLMAGRVLLEKIKSFPLSDGLLKDLLEENLDDEIITGLVMDLILAAGDTTAYTSQWALYLLSKEPEVADQVRGNNQLVTGVIKEVLRLYPAAIFISRFLDRDLILPTLDCQLSKGELVMLSLYTIGRLESAYSEPLKFLPERWLRQGDNTNRHYLGVKQPMAWLPFGVGSRS…
CYPmito	Complete ORF	Cluster-6849.0	RVLQQDTVLSGYLVPKGTLMLTQNLVACRNENNFKNALNFIPERWIRGSPAYQEVSPYLVLPFSHGPRTCIARRLAEQNMLTLLLSVIRKYSISWKGEVLDIETPLTCKPDKPLKLSFQSWELKKKGF
CYPmito	Complete ORF	Cluster-2236.0	PGTNVVHAYTAQDIEKIYKNEGKYPERLGHLALMHYRLCRPHLYNSGGLLPTNGSEWWRIRSTFQKHIVRVQDARLFLSKGEEIIDNFVSTILSDNYIFENFLPLLSRLYLEL

## Sheet: CCE
Clan	Family	Completeness	Gene name	Predicted protein sequence
HPP	Beta esterases	Complete ORF	Cluster-13084.16634	RNMLKIAFLCTFVLCTLPLIYASSQPEVRLEQGTVKGLYKRTVSNRLYSSFEGIPYAKPPQGKYRFKEPLPAKAWTGVYNATKEPPKCLQIDFYGGKSGSEDCLYINVYTPKSHSEVGEEKLLDVIAFIHGGGFMSMESTFHKANIILDKDIIFVTFNYRLGALGFMSAEDDVLPGNNGLKDQTLALKWIKKNIAMFGGNPESITLAGISAGGASCHLHTLSQLSKGLFKGAMCMSGASLNYWAINENPKAKALFVANELGCPTNETKLMVKCLRRRPAEHIVDVTTRFWSWKIPSLSYGPVIEPPGSNAFISKRPLDTLKQKEAMDIPVLLSFTADEGLNIGAALHSNPALLDDLMNRWEDILPVILFLDNVTPSAIKPLISQKIREYYKVDKNSESS…
HPP	Beta esterases	Complete ORF	Cluster-13084.6040	LVYCRCTMAKLSYFLFLLSTATVLAHDPLVVQTAQGKLRGFRATSRSGRQFLTFASIPFAKPPVGPLRFQPPQEPEPWEGVRNATDLGPWCIQYNMYDIPPQVFGVEDCLYLAVHTHSTRGRAPVMFHLHGGGFISGNGPHKTDPRYLMDEDVVMVDINYRVGIMDGSLGVHQWLTQLLQSFLSFEDEVMPGNQGMKDQVMALRWVKKNIARFGGDPDKVTLVGESAGAGSVYHHTVSPLSRGLFHGGIAESGSSYNLWCVTPPGLPKKYAQKLADLVSCPKDSSKAAVDCMMKKDAKELVGHMEDYRVWQIDPLILFLPVLEPAGPGAFITGPISKWQHNPVPLLMGTTSGEGLLRTGYFLYYNMDFKWYDDNFERLAPVSHLYFAAASKPNEVTKKL…
HPP	Beta esterases	partial	Cluster-13084.12859	RSLGENWEPVNRHLPKITFTDIKGPNNFELTTADELGEESFWDSLRLKENQK*
HPP	Beta esterases	Complete ORF	Cluster-13084.11239	KMYFHSFLYIFLFITDIYLIESSSQPEVSIEQGIVRGFHIKTINDREVVAFEGIPYAKPPSGKHRFKDPVPASAWLGVYNATREPPSCLQYDEILTKNLLGSEDCLYINVYTPKLPDGKSGNPELLDVLAFIHGGAFALGKSGHHGPSLLLQKDVILVTFNYRLGPLGFLSTEDSVVPGNMGLKDQLLALKWIQKNIAAFGGNPNSVTLGGLSAGGASCHFHLVSPLSKGLFHRAICMSGISTSPWALAENIKEKTKVIATDLGCPTNDSLIMINCLRNRPAEHIVSQITKYPNWEDSVPLVNFAPVIEPPSPTAFISDLPTNIIKEKRGSDVPTILSYTLDEGLVGAIEIITKPDLYTSMMSHWDELLPHLLLYHYTAPPEKMIEIGQQIKKYYKVDD…
HPP	Beta esterases	Complete ORF	Cluster-13084.6933	FIMMRILNLICVFTSFLISVCYCNIQPEVRTIQGTVRGLYTKTINNRQIASFEGIPYAKPPTGKHRFKTPVAYGLWYGILNATREPPACLQLDPHSNPAVTKGSEDCLFVNVYTPQLPVDSAEPKLLDVIAFIHGGAYMEGQSKLHDPYILLDRDLVLVTINYRLGLLGFLSTEDDVVPGNNGLKDQSLALKWIQQNIAFFGGNPKSVTIAGHSSGGGSSHFHLLSPLSKGLFRNAIIMSPVLLKTKTNSNEKIKFVANDLGCPTNDSLSMINCLRNRPATHIVASTPILQHGGDPVDVVGPVIEVPNPDAFLSEAPIDIIKNKGAADVPILLSFVADEGLISSAGIIIDDNKFSTFLKDLDDILPYYLDLNYSMPVESRPQIIQKIKDYYKLENTAEG…
HPP	Beta esterases	Complete ORF	Cluster-13084.12316	TLKISGLEPNNRRQNFLTKLVKNVDKSIFGISELSTLDLKYQECSLNLFFIFMDKGKIAHYIIFTGFLSFEDNVMPGNQALKDQVMAMKWVQKNIAKFGGDPNRVTIVGESAGAGSVYHHIVSPMSKGLFHRAIAESGTSYNGWAVAPPGLAKANCQRLAKLMNCPGDTTTAAVSCLKTKNATEIANALTEFLVSCLLYKHRIKYYD*
HPP	Beta esterases	Complete ORF	Cluster-13084.10808	IIRFKNHSYCYVSFQKEGKYPVVFHLHGGGWILGEGPRMKGPQYLMDEDIVVVDFNYRIGVLGFLSFEDDVVPGNMGLKDMVMALKWVKQNIAQFGGDPDRITLLGECAGADAVYHLMVSPMSKGLFSGGIAESGSSYTTQAVSPPGLARQRAEEVAKLFGCTGSTSTEMVNCLRGKDALEIAAVLPKFMNFQIDPVLSFSPVLEMHSSEPALTAPMSEWKPAPVPLLTGITSGEGLLRTMCNIYS*
HPP	Beta esterases	Complete ORF	Cluster-13084.11219	ISLQLRILLSLVMMLSFLVCTLVLYQTTVLATQPEVVLQQGTVKGLWENSYGGRQYAAFYGIPYAKPPVGKHRFKEPVAAGPWLGTYNATRHPPKCLQYDYFSVGTPPKIIGSEDCLYVNVFTPRLNTAGDERPLDVIAYIHGGAFMIMSSLDMGPDYILDRDIVLVSFNYRLGPLGFLSTGDAAVPGNNGMKDQVLALKWIQQNIAAFGGDPSSVTLTGFSAGSASVEYHVLSPLSQGLFKGAICVSGSSLNPWAMAENIREKSFFVGKELGCPVEDSLSLVKCLRKRPAEHIVETTKYFLPWFYNPIAPYALVVEPPSPNAFLPDTPINLIKQGKGADVPMIFTFTKDEGLFPANDLINTPELSNDFKNDWPRLMPYLLDYDYTVPSGKTKEEISQK…
HPP	Beta esterases	Complete ORF	Cluster-13084.2675	GDKQLSLQAAFDRDHSDFYTRLNSDDHPFWLFCTVAPCCSKTALVSMEARGEKARERHCSARSRGNEMSHPILCALLLPLLVLAAAQPEVLLQQGPLKGFLATSTGGRKYSAFLGVPYAKAPVGSLRFKSPVAHEGWTGTYNATRKPPQCLQYSHMTMHTEFAVHGSEDCLYLNVYTPRLVSETEDKAPLDVIVFIHGGAFMFLSSTFFDATYLMDRDVVLVSMNYRLGPLGFLSTSDDAAPGNAGMKDQVEALRWVRTNIAAFGGNPKSVTIAGFSAGGASVDYHVLSPLSKGLFNAAICMSGVSLNPWTYAEGAREKAQFVASQLGCPIHNSSAMVHCLRDRPAEHIVETTSNFLPWLYNPFSPYALVAEPASPTAFLPDLPINILKERKASDVPLL…
HPP	Beta esterases	partial	Cluster-13084.6013	FTQNRWQLYWYTMSLHVASLCTLVLCQTLVFASQPEVVLQQGTLKGFWDKSVGGRTFATFLGVPYAKPPVGKHRFKEPSPADPWIGDYYNATREPTPCLQLNHGSYNTPFAILGSEDCLYLNVYTPAITDGGGADNKLLDVIVHIHGGAFMFASSTWFGGSILMERDIVLVTMNYRLGPLGFMSAGDSILPGNNGMKDQVLALKWIQQNVAAF
HPP	Beta esterases	Complete ORF	Cluster-13084.5247	HRDIMMALQIATFLLFLAGSLANNQLVVDMSAGKVRGYRMTSRSGRTFLAFSGVPYAKPPVGNLRFQPPEEVEKWTGIRNATEAGPYCLQYTPFDEKPEAFGSEDCLYLSVYTHSTRGRAAVMVHIHGGGFYIGNGERWYQPNYLMDEDVVLVDVNYRLSYLGFLSFEDKEMPGNQGMKDQVMALRWVKKNIAKFGGDPNKVTLVGESAGGGSVYHHTVSPLSRGLFHRGIAESGTSYIPSCLAPPGFGRAVSQQLAKNLGCPTKSTSAAVACLRSKKGSDIVARIEDLVRWQVDLEMSWPVLEPEGHGAFLTSPISKWQHQPVPMIIGLTSGEGLLRTDYIARNNTDFNWLNENFDRLAPTSLWYSASASNPDEVTRKVRNYYFPDGQIRPENWVNLT…
HPP	Beta esterases	Complete ORF	Cluster-13084.16548	VEFRLDGMKLNIVLCSTFVLYQTLVFASQPEVLLQQGTLKGIWENSIGGRRYATFLGIPYAKPPVGKHRFKEPSPAEPWIGEYNATREPPRCLQLNHNTLNTPFAILGSEDCLYLNVYTPAISNRTETDKTPLDVIVFIHGGAFMYLTSTVFGGSILMERDIVLVTINYRLGPLGFMSAGDSILPGNNGMKDQVLALKWIQQNVAAFGGDPKKVTIAGFSAGGASVHYHLLSPLSKGLYKAAICASGTSLNPWTFAENARGKAFFVARQLGCPVEDTPAMLRCLRNRPGEHIVGLTRSLLPWLYNPFSPYAMVVEPPDPNSFLPDTPINLLKQGKVADVPILFTFAKDEGLYPGAEIVGKSENLKEINERWDELLPFVLDYNNTAPCEKTKRDITQKIK…
HPP	Beta esterases	Complete ORF	Cluster-13084.13485	ILKMYQTISCLLLLCNLCLIKSSSLPEVTIEQGIVRGLYTKTFSNRQIASFESIPYAKPPIGEYRFKEPIPASPWLGIYSATREPPTCVQFDLLQNKTIHGSEDCLYINVYTPQSPDNKTKEPKLLDVLAFIHGGGYILGKSGYHGPSILLQKDIVLVTFNYRVGPIGFLSTEDSVVPGNNGLKDQVLALKWIQKNIAAFGGNPNSVTISGQSAGGGSCSFHLLSPLSKGLFQRAICMSGVALNPWAITENVKEKTMVVASDLGCPVNDSQTMINCLRNRPAEHIVSVTAKYVVIIYIQQI*
HPP	Beta esterases	Complete ORF	Cluster-13084.6918	QTLSKNLNMRLYIIFISCYVSVLTTDLPRVSIGQGVVQGLFVKTFKNRQFASFEGIPFAKPPSGKHRFKEPVPAEPWIGVYNATKPPPQCLQVDLTGAKGSEDCLYLNVYTPKLPADSSKPLDVIAFIHGGAFFVGKSNNISPYLLLDKDLILVTFNYRLGPLGFLSTEDDVVPGNNGLKDQLLALKWVQKNIAAFGGNPGNVTLAGVSAGGASCHFHLLSPLSKGLFKQAFCMSGVALNPWAFAKHSKEKAMGIAGQLGCPTNDSLQMVACLRDRPAEHIVKLSKQFLYWGSTFPLVFFAPVIEHSHPNAFISESPIKIITERKGSDVPVFLSFTRDEGLCGATELISRPGMFNELLKRWDELLPHILEYNFTISSQRKVEINRQIKDLYEITNSTRG…
HPP	Beta esterases	Complete ORF	Cluster-13084.14567	LQRIMRIIQVLSSLLVVSALADDHPVVETTLGKVMGFTSSSRSGRQYFSFTGIPYAKPPVGELRFQPPQELEPWTDILNATSDGPFCIQYNMYNPKPEVVGEEDCLHLSVFTHDLSSSAPVLFHIHGGGYLAGDKSTTGPQYFMDEDVVIVDINYRLGILGFLSFEDAVMPGNQGLKDQNLALKWVVKNIAKFGGDPNKVTLIGESAGSGSVTHHITSPMSKGLFQGAIAESGTNYNFLSLLPPGLAKSRAEKLTILVSCPNEDTTEAVSCLRNKDAKELVGHLGEFREWQVDPLLLFQPVLEMNGPDAFVIGPISSWEPSPVPLLIGTTSAEGLLRTGYFLHYGMDYKWFNENFEQLAPLTFRYSTSSTDPGLVTKEIKRFYFGDREITKSDWINITN…
HPP	Beta esterases	Complete ORF	Cluster-13084.15556	VALQVARASLLVAFQVSGASPQIVSAPSGHYRGYQLTSNGGRPFQAFSGIRYALPPVGKFRFQEPMPLHDTDQIFDALEEGPPCLQIDSLDSSDEVIGDEDCLYLNIYTPSVSNGSYPVIFWLHGGSWKFGSGSSSMYGPGAMLDKDIVLVTINYRLGPLGFSSLEDDIHPGNMGLKDQLAALRWTHRNINAFGGDPDRITAAGQSAGAVSVYFLLNAPAAQGLLVGGIAQSGSWLSPWAIGQPGNIREKTLKLAQATNCKGKTSDAVMSCLLDVPGKKLIEAVKSFGVSFIY*
HPP	Beta esterases	Complete ORF	Cluster-13084.21486	LIQICYILHIIQIYMLIARPVVLLSYLLFILITTYSHYLFEKLKMISWKFGLYIFVNIFFQTQCSNQPEVTIAQGTLKGLYSKTIRNRSIAIFEGIPYAKPHTSETRFKKSIAAGPWKGVLNATREPPMCLQYDFFFVPHILTGSEDCLFINVYTPKLPADEKNPKLLDVIAFIHGGAFVIGTSGSYKPFLLLDKDILLVTFNYRLGPLGFLSTEDDIVPGNNGFKDQVLALQWIQKNIAAFGGNPEKVTLAGLSAGSASCHLHTLSPLSRGLFKGVIYLSGVALNPMIIHNSKENAKIIANELGCPTKDSLTMVDCLRDRPAEYIVELTKKLLVWRTHPSFLFGPVIESPHQDAFISENPIKILKRGGAADVPTILSFTSDEGSVCATDFLDSDSFNE…
HPP	Beta esterases	Complete ORF	Cluster-13084.21340	AVMLKLLLCLCFFFCSELSEPQAATKYGTLRGKWMESRNGKSFVGFEGVPFAKPPIGNRRFKDPESPDRWEGIRDALTPGQECLQYDYLATGTVSGNEDCLYLSVYTPDVLFSNLLPVLVYFHGGAFEFGQGQTLHGPEYFMDEKIVLVSVNYRLGPFGFLSFEDEDLPGNMGLKDQQLALSWVRENIAVFGGHPKKVTIMGESAGGASVNYHLVSPLSKGLFNKAISMSGSVYCPWALVKSGIARERATRAAEAIGCPYNGTKATLNCLRTKNGTEIVALRQQFTDELRDPLVYYGPVVDRKSERPFLPDHPKNLPYNPVPRIVGVSSGDGRLKTDIFTLTDTFSWDALNSELSDFIRTALLFIPTVAGDDMLTDEIRQFYFNGGSLSNDSFVNMTNL…
HPP	Beta esterases	Complete ORF	Cluster-13084.15771	TLLSNVFYVLEILSTPGMFAEMQNRWDELIPFILDYNYTAPAERRLEISQKIKEKYKIDDTPEGHKMLIKMIGDRMFASGISKISKLSASVNTSPLYVYRFSYRGKHSMTELIYTKEDLGVSHGDDVFYILGFSNFNFIESESDSKMSKEMLDVLVSFMRNGSLEENWKPVNQKLPKLVFTDIKGPKNFQVTTVDELGEESFWDSLGFDENMK*
HPP	Beta esterases	Complete ORF	Cluster-11883.0	CGLCILYLQAWSLSSGFLSTGDTVIPGNFGLKDQNMLLKWVSRNIKVFGGNPNSVTLTGTSAGGASVHYHMLSPMSKGLIQRAYSMSGTVFDPWTKTENFKERASKLAQLLNCPSANSTEFYDCLMKKEGREIVTKMKDFHTWVYYPFTVFGPVVEVEHPNAFISKPPIEIIKNKEAQEVPWFTTLTTEEGLYPVADFIANATLVKYLDEHWNEIAPSLLDYGHLFEKDVLNDISKKIRYKYFGNGSITENEKALIDLCSDRHFVLGTIEAAKLHAAYYKSPVYSYLFSYRGKNSVSGYVSKSNKNWGVCHADDTGYMFENEMINTGETENDRKMITLMTTVLVNFAKNGAPQMDDNLLWPEVDDVNNTFTYVNIKSPTYNILERNPLLGQPQFWDSLN…
HPP	Beta esterases	partial	Cluster-13084.20473	ESQHNGCCYKDAIMHSQHDLNCHYSIVFLSYNIQDRHNRNYFNTTHQIIVSCFRKLNAMGVRDSLPKIAFNDFQGPNKVIPTIEEELGEEHFWDSLNLLENVEQSKASHDEL*
HPP	Beta esterases	Complete ORF	Cluster-14069.0	YIFTAVDSSVAPGLGGKKPHYMMDQDVVIVDFTYRLGFLGFLSFEDKEMPGNQGLKDQVLVMKWVQKNIAKFGGDPNRVTIVGESAGAGSVYHHTVSPLSKGLFHRVIAESGTSYNPWAVAPPGRAKATAKKLANILECPTRTTSEAVSCLKKKSGSDIVSALEDFKIWQIDTGVIWPCLEPPGPGAFLTGPVSKWKHNPVPLMLGTTSGEGLLRTGYFVYYKLDLKWFSDNFDNLGPLSLKYSETASNPGEVTKKLREYYFSGGEITSDAWFNLTQMYTDSWFAIGIIDGANYHPGDVYFYYFDYIGENTYWANTSRTLFFGAPHTEEMNYIWQNPYVNWTHEGEDLKFSKRLVKIWTDFAKFGNPTPRGSDLSWSMWNPMRHNYLEMSNSGFKQKEG…
HPP	Beta esterases	partial	Cluster-6499.0	KFLNTPLCPWGPVVDKWSRNPFLLEYPIQSILANRHYNVPLVASEAMLSGLFPVAEFIERDDILQKLDDNWEGLGSYFLDTEDTVSPEFQNWTLEQIRSFYFRGQSLIQNRSALIKVATDRLYQADIGRS
HPP	Beta esterases	partial	Cluster-13084.7112	IYTVRSSNDKHNEWNVGQLHNYWVLIFFNNIKVIVKYELILHQRVISRVPSVGSNVKWLPIQRATAMTGPYNYLMIYSPDSFTLNSTKTQGNPIFWNNLPINEPGSGRPVNSFL*
HPP	Beta esterases	partial	Cluster-13084.3117	YRKPVFLKGVRWPPVRGEIPSVRFLRIDSPDSAEVTSSSNLGNYKFWSGLPINEPWAGRLFSLT*
HPP	JHE	Complete ORF	Cluster-13084.15629	YPVAMLTIVLCALALGHQVLGQFPQVTTSQGTMRGKVLKSRDGKDFFSFTKIPYAKPPLGERRFKISEKADNWNGTLDATQHIPSCYQNSEFVGKGTSGQEDCLYLNVFTPNITGKLPVIFHVHGGAFKVGNAGGFDIANFFIDENIVFVATNYRLGTLGFLSLEDDVIPGNMGLKDQALALEWVRKEISAFGGDPDLITVMGESAGAASSHILCEIPRTRDLVKGCVSQSGDGWSQWAIMSKGHAREMALNLIKEVGCNETNTLQCLQSKPIELVGNDSLLINASQPQSTSRLTLSSPVLEQLNNPEAILTSWPTGSKHDYPRILGVSQDDGMIYTFLYEYHLKSQQEIDSFINNFNQSVISVLHLENRTNDFLKIRDRFFKKDVDPILAIRNFATEY…
HPP	JHE	Complete ORF	Cluster-13084.16946	ADRMNIYLFCVLFGLSLADKKGPEVSTSLGRLKGAVQKSRNGREYLAFTKVPFAKPPVGELRFKDPVSPEPWSDVWDASKPQPPCYQFLYNMPFGAEDCLYLNVYTPKTSGSLPVMIYFFGGGWRVGLPGPSSDAKFFMDEDVVLVTINYRLGALGFLSTEDEKIPGNMGLKDMLAAVEWTKREISNFGGDPNLITAFGLSAGAASAHYLCALPRSRALLKGCISQSGVGGSHWSLGKPGNAKKTALTVAKAVGCTSEDILTCLQSKTVEEITKTQDKLRFWLDEPLIIYGPVLEPKHDGALLTEWPVAESNFPWLTGVTSREGLFKALFLSHHKDKSIITEFLEKKEEYLTRMLKLPEGNKNAAKKISEKYFPDNDVKQGIEKLYSDGYFVYPALHEL…
HPP	JHE	Complete ORF	Cluster-13084.17446	ENAAMLSHKLCISMGSMILLVSFAILGVSCSALDGPEVTVSQGKMIGETLLSRDGREYSAFQSIPYAEPPVAELRFKAPKPGKAWDGVLNATIQSPPCYQTSFLLYQDGNLGQEDCLYINVYTPNLNASYPVMVYVHGGAFTHGWPGTPIKPSYFMDENVVIVTLTYRLGILGFLSFEDDVIPGNYGIKDQVLALEWVKNEIKNFGGNPDLITVFGISAGAASSHYLCSIPKSKDLLKGCISQSGVAGTIWSLHVPGDAKQMAVQLTNKLGCDKNSGLETLTCLQAQPLESFITTADVEHITYLPIPVLEKPSNSAVITEWPTGYTDFPWIVGVVANEGLLITEYIKDFATTLEKIGFYLAGDVLIKQALHLTGNTVGKLLKITERFFQWKDLFDLLAD…
HPP	JHE	Complete ORF	Cluster-13084.7239	DICRLLSVGKMRWFCLVAFLIATSCSALELKTRKGSLQGTEESSRNGRKYYAFRGIPYAQPPVGKLRLRNPQPHNGWKDILDATEEAPICIQRNIFIPDSRNTTIGQEDCLFLNIYTPDVDKSRHLPVLAYIHGGGFRCGRPGPKESPSFFMDEDVVLVTIQYRVGIFGFLSTEDRLIPGNFGLKDQAMALKWLSENINEYGGNPDSIIVFGESAGGASTHYLITSPLSRDLVKGAISESGVLDGEWALSHPGDAKETSEKVAKIVGCSSSPLLECLQSIEADKLVAIETGFLEWDFDPAVIFKPVVEEENEGAFITEDPRSVKVSHPWITGYTNGEGLLKTASLVNQDKSLVDYFVKNIDKLLPMLLFVNPKSPRIDELVTMVKERYFRNLRETKQVL…
HPP	JHE	partial	Cluster-13084.6967	SKTVRIRPMRYVPLLSLVILGLCPLVFGAPEVVISQGRAVGQTLLSRNGREYAVFTGIPYARPPVAGLRLRPPKLAPGWTGVFNATKIKPICIQTKSVISNQDGLQSQEDCLYINIFTPKLDTSYPVMVYVHGGGFNFGHSGSIKKAGYFMDEDVVIVTFSYRLGYLGILLLNN*
HPP	JHE	Complete ORF	Cluster-13084.15027	YLARSQLLPFVTVIDVNIDQITARLASRMDWLCLFIRFFFFSVCVSSIQLKTRKGIIQGSQGTSKNGRSYHIFMAVPYAQPPVGELRFMNPLMHNGWEGTLDATDEATPCIQKIRFSALKENSTIGEENCLYLNIYTPSNLDDDGDDDDKKLPVMVYIHGGGFRWGNPGPKNSEKLFMDEDVILVTVQYRLGILGFLSTEDSLIPGNFGLKDQAMALRWVKENINEYGGNPNLIVAFGESAGGASVHYLLTSPLSRDLLKGGISQSGVIDAPWGLSPPGLARKYAILAASMVGCGKGPLLECLQSLPVEQLATIDPKFTKWDLDPIVIFQPVIEVKNNGVFMKEDPRNIEFTLPWITGITNGEGNIKSAALLNEDPSVFDYFIENIDEVLATIMHVDPK…
HPP	JHE	Complete ORF	Cluster-13084.4502	RQTMKLLYLLLFLVPLVIGDLELTISQGRLLGRVLNSRNGRKFFAFNRIPFAEPPVGNLRFMPPLPAGNWTGLLDATVDSPLCFHSDILGFKNKGQEDCLYLNVYTPKISNSSLLPVMIYIYGDTSYTNYVWPAESSQYFMDEDVVLVVPNYRHDTLGFLSLEDEVISGNMGLKDMALALEWVRKEIKSFGGNPDQITIFGNSRGGASAHYLCSAPRLSGKIKGCISQSGVGGIVWTLSKPGEAREVALITAERLGCSKDEILSCLQSKHVSEVTKKFIIPRNEGNSKTPQYYPVIEPPSDHAIIPSWPPGKNDFSWITGITADEGMIVSGPLELMFPNRTFLKNEYENTFKDFIKDMLRLRNQTLVDRIFDRFTSNESNPLMAARKFSTEAFFLFPTL…
ND	AChE-1	Complete ORF	Cluster-13084.22390	CRGCTDRIRWGLCSFDERCGMVSPGGGMVSPVVLVAAVLVVGTRGEDNLVIATTKGPVRGVTLSATSGKLVDAWYGIPYAQKPIGNLRFRHPRPIDKWDHILNATRPPNTCVQIIDTVFGDFPGSMVWNPNTPLTEDCLYLNVVVPKPRPTNAAVMVWIFGGGFYSGTATLDVYDHKTIVSEENIVLVSMQYRLASLGFLYFDTPDVPGNAGLYDQRMALQWVHDNIQFFGGNPNNVTLFGESAGAVSVSLHLLSPLSRNLFSQAIMQSGAATAPWAIISREESILRGLRLAEAVGCPHNRSAINEVIECLRTRNATALVENEWGTLGICEFPFVPIVDGAFIYDLPSKSMATGNFKKTNIMMGSTTEEGYYFIIYYLTELFRKEENVYVSRDEFLQAV…
ND	AChE-2	Complete ORF	Cluster-11276.0	CKEMEVWQAVMVALAAGAMGRPQTKVHEELDPLVVRTRSGLIRGTEKTVIGREVHVFTGIPFAKPPLGPLRFRRPVPVEPWNGILDATQLPNSCYQEKYEYFPGFPGEEMWNPNTNLSEDCLYLNLWVPHKVRLRHKGSQEGYIQKAPVLVWIYGGGYMSGTATLDVYDSNILAAATDVIVASIQYRVGAFGFLYLEPELARGSDDAPGNMGLWDQALAIRWIKDNIAAFGGDPELITLFGESAGGGSVSIHLISPVTRGLVRRGIMQSGTVNAPWSYMTGERAIEVGKVLVEDCGCNVTQLADSPSRVMACLRGVDAKTISVQQWNSYGGILAFPSAPTIDGVFLPKDPMELLVEGDFPETEILIGSNLNEGTYFLLYDFIDYFEKDGASPLQRDKFV…
ND	Gliotactin	Complete ORF	Cluster-14312.0	CNMWIVLLCLGSVAGQGRVFYKDGQYQPPADGDFKTYVYNNRRYGSQYPQQEGPPPEYPLEYPKGYPAPPYGQPYPDPYIPVNYNPLDINRGIPRDRNRDREPVRYEAGFQLPGILGGWRPDLQGKQRPDSPRQDTDRDVHVRTPYGEVQGFRVYLYDDPSPERGYRPISTTVERVRGNVSVFLGIPYALPPIKEGRFKPPRPHPGWQVLQAVDFGPACPQPTRFTGATKGIRDVHEDCLYLNIYTPSTGSGLALKYPVMVYIHGGEFQTGASNLFQGHMLAGFYEVLVVTLNYRLGALGFLSTADQNSPGNYGILDIALALRWIHENIASFNGDKDSITLFGPGAGAAAAGLLMVNPRTQHIISKVIAQSGSALADWALIQDRYRAQNTSRVFAQQLG…
ND	Glutactin	Complete ORF	Cluster-13084.13065	PMALRLLVFSALVFLVAGNSRVRRIVGGEKAQEPPSPSENIPFSTPEPDVSSPLVFVKTNRRRAEVVGNRNPDGTYSFLGIRYALPPTKNRRFQRPLRLKPKGLIVAEKFGPPCPQWWRGRIVGDEDCLHLNVFTPKLPEGNGSTSNTSLLPVMMWVHGGNFKVGSAAQYVPMKELLRRGIVVVTVQYRLGTLGFLKIGKKGLGGNGGLFDISLATRWVREYISFFGGDPERITVAGQGSGASSVTHLSFNKFFGKHIKGIISMSGGPVSPFALDRNAIKTGDEAVKANSCTGRGSIPTVRCLQSVPFENICEEDRTIEQQMKNGEKNVGKKLTSLFLPGPNVEGADDNRFLPNFIVESPLDAVSHHHIPNVPLLVGVTKQETGGGMKGNLLQDITGLL…
ND	Glutactin	Complete ORF	Cluster-13084.22315	GSPPVEMFLLLGVQLALALSVGADIAVRIEGLGDLLGSTNITLWSNRTIYQFQGIPFAKPPLGERRFKPPEPADPWSGVLNATHFKRQCPQTFGKENIKQEDDNIEDCLYLNVYTNQMPGNCSKLRPVMFFIHGGSFLIGSAHSFRPNYLLEQDVVLVVTQYRLGPLGFLSFQNDDVSGNMGLLDMVLALEWVQKHITSFCGNPKKVTIFGQSSGGAAVSLLMASPLTKGKKLFHNGIMQSGSALCDWAVDLNPVTTARGISKFANCTGTDIQLATCLRNKTAYDILQAHQKYVRSVIVQDRMVVNGKLGGNHAVVQTAGSKKFLVEHPKDIFKKGNFQQIPTMVGMTKNEGTFFLGNVYDLLAENNIFMNNTEFLENEMVNTILQFSGIIDTTGALTD…
ND	Neuroligin	Complete ORF	Cluster-14896.0	DPSSSECYGPEMWGLAVVVGLCCVLRADGGGPRIVSTRFGKIQGVVRAVGSGRHLKPIEVYLGVPYAMPPTGANRFSPTRTSPPWDGVRNADKHGPVCPQKLPDIRNETAALERMPRGRLEYLKRLLPYLQNQSEDCLYLNIYAPIQGSERSKKYPVIVYIHGESYEWNSGNPYDGSVLASYADLVVVTLNYRLGILGFLNPNMSPGGKARVANYGLMDQVAALHWLQQNIALFGGDPDNVTMVGHGTGAACINFLMISPTVMPGLFHRAILLSGSALSSWALVEDPVEYAVKLARHVNCSVPEDMYRDYETIVDCLREVPLNDLMTADIPAPAFLSAFGPSVDGVVIKSDFHEELWNNLLPEMSFSPQAVKRSGDSIAGSIKYDLLFGVVTSESLWKF…
ND	Neuroligin	Complete ORF	Cluster-13084.20592	MKLLLVVLLSTLSQAWRFSRQTRTVHLAQGTLVGMTLESEEPGLGNVDVYLGIPYASAERYMPPSSPARFKWMDANVMGPICPQAIPKVNYDRNSSSLRRLNPFLNRQSEDCLNLNIYAPSSGYQNILGRNLPVIVFVHGESFSWNSGNAYDGSTLASYGNIIFVTLNFRLGVLGFLKPSLEEKVTSNFGLLDMIAALRWLKDNIIEFGGDPHSITLMGHHTGAIAVNYLMLSPVSQADNGLFQRAILMSGTALSTWSEVKQPEDSARTLAEQLKCPMDDLVNCLREKDWDELVHVRLPEDPAPTVDGVVVLNHPKDLMSHNTGLFTGYDMLCGVTESESYHVLDSDAINDGLDDEEKENVLAKFFKKNFGTQWRTAKDRASGVYDLHSPRMSRLKARD…
ND	Neuroligin	Complete ORF	Cluster-8290.0	KCAMWRVVTALLCSAVLTLGHKYSTRLVRTKYGPLRGLTAGHPPVEAFLGVPYATPPVGSLRYMPPVTPSMWRSPRLADTFSPVCPQAAPHVGNLSEALLELPRGRVAYLEKLLPLLANQSEDCLYLNIYVPRGAGGVEHHELPVILYVHGESFEWNSGNPYDGSVLASYGHLIVVTINFRLGILGFLKTGARGSAQGNFGLMDLVAGLHWLKENIPAFGGDPERITLMGHGTGAALANFIAVSPVAKDLLHRVILVSGSGLSPWALQREPLAVKRRVAEQTGCHGDLVEDDLAPCLRTKPLSDLLAVKLEPPRFTPGFAPFPDGAVLSPALSEHHGPGHLLAEFPARDLLFGLVSTESYLDLSAQDLEYGFNETRRDRILRTFVRNSYFFHLNEIFST…
ND	Neuroligin	partial	Cluster-1190.0	TTSGSATLPRAPPPPKTPRPPESQPLLPHTATLGRKPKQPLPEELRV
ND	Neuroligin	partial	Cluster-516.0	AIYCQRRRKRRSEPEAVEMKERKPPPPTPPLRTSSVPVTPATVKKRVQIQEISV
ND	Neuroligin	partial	Cluster-1273.0	LGVFGFLKNGSEWPPAAGDIALALSWIKENIGSFGGDPRRVSIIGHDTGASLANLLLISPQAKGLFTRAILTSGSLLSPWGTGQDPGGLKTRLASAAGCRGEALPCLRALPHSSLTALRVPAPRFLTTVGPWVHGDAAAA
ND	Neurotactin	Complete ORF	Cluster-13084.2655	LILLVIVQLAAAVQVSTKNGRLKGEYVRSGSGKGCYVFRFVPYAKPIIPSSSSNVFEDPLPIGNWKGVRDATIRLPENSSTNQTRGTENCLYLSVYTRRIRRWLPPSMVKTYRDSPVQVYFKGCAIESSGNQTKSEIDSMLIKDVVKVLVSHRERPNSSGDIATKDQLLALEWIKNNILFFGGDPESVAVFQGHSGLADFDINRLSVPGQ*
ND	Neurotactin	Complete ORF	Cluster-13084.1222	CFIETNIEPERMSEKTVTEEKPEIIGKKSEDKREIEDEERKMIGGGEEISRTEVEKKKKALEEAAEGAARRRAPTGGIRVPGFLRVSRSRDKNKEDDEDGEEGADLLPQPGPEANTPVEPNPSQPPQASQNKPILSKLNLTVPFMKRKKTIEDTIDNDEEKPPIVEDQEEGPRKPKLINAIKLPLASLVPKKLKPTKQDNEDAGGTQAGLASMETLDESNGSKADEKQLELIRLEHDLDLEKQALEDEANSKWSKKDWKRFWNFIKEYRFAVGAITTFVVLLIVVLFYVAFGPRPKIQAPVIDGKYISAVTSCGLVEGLSENGIFVFRGIPYAKPPVGPLRFAPPHPLSLSDCWNSTFKAHNSTPSCWQMFANGSIDGAEDCLTIDIYTPHVRYDSPLP…
ND	Neurotactin	partial	Cluster-12411.0	FEQEVNRLYRNLNISGSGHGEDLLFLFGPSIINNIERVRFTPAEERLSAYMKRFWIDFIRRGRISANPVAFGVSWNEYSPISDNYIIFRADNNLPATQSMIRSPMLTLAKDVMAKQIIWLWNELLPNLSDLRKNELGACLDATEMQLTSDIPYRSAMYTLISFVVILLVLLIVCVVFLKKQATERERDMF
ND	Neurotactin	Complete ORF	Cluster-12411.1	MLPLLALLVSVEAIQEPIVTLRNGTVTGIKIYTDGRVPVLAFLGIPFAIAPIGERRFSIPESHPGWSGNLETKSFGPACIQPIKELHPSFGTSPPQDEDCLFLNVWTPEFQTTKGYRKAPVLVILEGEGFVSGYPGRIPAQDLAAEGIVVVSISYRLNVFGFLCLENNEARGNLGLLDQYLGLLWVRQNIEFFGGDPQSVTLLGHSAGSVSAFLHLISPRTTGLFHRAILMSGSALSPWAMSSHPSNSSYQIARSLGCIGRSRSVLACLKTKSSAELLKAFETQYMNGNWTDLPLPVVDDFLHEQDQYLPLDPITALKSGNMTIIPILTGITSDEGAITMSHWNDLEQQGFSQLKHLFLSSIIPSVAKKYNFHNNSNFEEILTVLKGFYSDQVKDGDVN…
ND	umknown (I)	partial	Cluster-11107.0	LAIKQKVIVVTASYRLNIFGFMAAIDKETPGNLGLLDQIAVMDWVQEHIKYFNGSKYDVTLWGHSAGSVSISLHLLTELSSGKFHKAILMSGNFLSSKSNKNPLTITDIAEQVNCGKDSIKITLEECLQNVDTDDLLKIAESYSWGPVVPDQNKHQMPIYLSQNP
ND	umknown (I)	partial	Cluster-8984.0	GIPYAKAPIGSLRFKTPQTDPWPQWDGTRDATSFRPSCKQPLNMIGNGDKLGLIEKLQKPIEYSEDCLYLNIYVPDGP*
ND	umknown (I)	partial	Cluster-16360.0	RFDYKLKTGGLGDTKEYSGVPQQHELPFFWGMPYWATLSSQITWNSQDKRISDVVMGFLGNFTKYSRPVESKRNMQWDALDISNPSIFIIDKIPNMSDSETFDYKSLSFWNDYYPKLRNQIKHCCSLINTASCFSPINILLIIIYIFYI*

## Sheet: GST
Class	Completeness	Gene name	Predicted protein sequence
Sigma	Complete ORF	Cluster-13084.11749	PWNITRRNMPQYKLTYFSVTALAEPIRFLLSYLGEDFEDFRFNKEDWPSIKPSMPFGKVPVLEIDGKKVHQSTAISRYLGKQAKLAGKDDWEALQIDVAVDTVHDMRQAIGNYWYDDNEESKAKKHVTLMNEILPFYLSKLDELVKQNNGYLANGELSWGDLYFVAVSEYLIKMTQLDFYEKYENLKHLKENVHSLPKIKEWLNKRPKSVV*
Sigma	Complete ORF	Cluster-13084.7025	KDFEDHRVTQEEWAQLKKKTPFGKLPILEFDGRVLHQSLAILRYFAPQVGLAGNNAEENLEIEMIAGAFGDLAADMARCVRTANPEEKEKLKETIINETIPFFMSRLETVLKKNGGYLANGKLSWAEFYVVGFSGSIPGIIGLDLAEKYPFFKDLVERVHSLPGIKEWVKKRPESVI
Sigma	Complete ORF	Cluster-13084.7096	ENHACHVNKCKLIIFLTTTEGTSLSILSTLILQGIPFKMTTYKLTYFNIMGLGETIRYMLSYLEKDFEDFRIYDYSNWITEYKPTMPFEKIPLLEFDGHKLHQSMAICRYFAKQANLYGDNDWEQLQIDMIMDSFVDFRHAVWSYFYNRDENNKEHLKENLFNKTVPLYLGKFDKLLEKEGYVANGKLSWADLYFAAVIQYFSFMLKLDIVKEYPNIGAFREKIHAIPTIKAWLDKRPKTEW*
Sigma	Complete ORF	Cluster-13084.17713	AGLDGENASENLQIDMIAAAFEDFLIEISRCFKTKNPEDKENLSLSIINNTVPFYMTCIEEVLQNNGGFLANGKLSWVDLYIVGYCTSMPRFIGIDVTEKYPFFKELTNKIHSLPGIKEWVEMRKYTPSLMKQTAEVSSNEDLKSLRDCLRSHI
Sigma	Complete ORF	Cluster-13084.16658	TIILSGGDMTKYKLIYFNIKVVGEPIRYMLLYMGKEFEDYHVPREDWPELKEKVPFGKVPLLEIDGKVYHQSTAILRYLAIEAGLGGNNAYENFQIDMIVAAFGDFVAEISRFFRTENPVEKEKLRQTIVNSTVPFYMKRLENALKNNGGYLANGKLSWADFYVVGYCTSMPGLIGIDFTEKYPFFKELTDRVHSLPRIKEWVQNRPKTPW*
Sigma	partial	Cluster-13084.10016	LLSLRGRGLHFYNMYGLFLLYLLLPFFQLTWADIWFLSHYHYLSSILHQDLLLNFPTLKKHQEKLSALPGIKEWLAKRPSDPEDHRVFFF*
Sigma	Complete ORF	Cluster-13084.4246	QNMAEYKLTYFDAKGLGESIRFILSYMGKEFQDNRILYDEWQKDEGLRKETKEKTPFGKVPLLEIDGKVLHQSAAILKYLAHSAGLAGNNIEEDLEIDMVVGAYGDLAAEITRFFYIENETEKQKLKEKLINETIPFYMSKFENILKKNGGYLANGKLSWAELYVVGHSLSLPGLLGFDLNERYPFWKELTDMVQSQPGIKEWVQKRPKSFY*
Sigma	Complete ORF	Cluster-13084.17712	ILECHILRRNITMDKLIYSNRRTPGEPIMYFLSYMGKKLDYLMPREDWPQFKEKIDENDFLQTTAVLRYLASEAGLDGENASENLQIDMIAAAFEDFLIGKVAIANNN*
Sigma	Complete ORF	Cluster-13084.21851	SAEPAVGCFCPSAFTGSFEMAPQYKLIYFNARGKAEHIRFIFAEAGVEYTDYRIPKEKWPEMKKTMPFGMVPILEVEGEGQVGQSNAIARYLALKYGLAGKTPWEALECDVLVDTLGDLKQVLWQYRTEQDPAKKEERKTNLMKDVIPFYLRRFERIIRDNKGFAVGNSVTWADFAFAVSLENFELIFGKDSLEPYPNLRGLKDRVYSLPRIKEWIARRPQTEF*
Sigma	Complete ORF	Cluster-9778.0	MPTYTLHYFPLRARGELIRLLFAAAGKTYTDKIITFADWPSKKPEMPTGQLPVLEVDGVKISQSLAISRYLSREFGMAGDSSLDQAKTDQVVDTIGDLLTEFFKFAFEK
Sigma	Complete ORF	Cluster-5411.0	NKPIMPKVVFYYFPVKALGESARLLLAYGGEEFEDRRVSSEDWPAFKPKTLFGQMPILEIDGKQYAQSLAISRYLGRKYGLVGETPEDAFEIDQNVDLVNDLRGKAAAVDYEPDEAVKEKKYEEYVKNVYPDFFERLSAIIEKNNG
Sigma	partial	Cluster-13084.9790	FLKSKLKHNYLCFRNMPQYKLTYFSVTALAEPIRFLLSYLGEDFEDFR
Delta	Complete ORF	Cluster-13084.12822	IKMTIDFYYVPGSSPCRNVLLAARAVGVDLNLKLTDLMKGEHMTPEFLKMNPQHNVPTLDDNGFVLNESRAIMCYLAEQYGKDDSLYPKDPKKRALVNQRLYFDMGTLYLRFGELYYPIMFGGAPYDEEKAKKLDEAFGFLNTFLSKSTYAAGENLTLADLALAASVSTAEVYLCKNLKIISNILGISSTGC*
Delta	Complete ORF	Cluster-13084.14972	SPATSSSFKMVLELYYNPLSRPSLSVILLSRTLDLTLELKEIDILGKEQYTEEYMKINPQHTVPFLVDEDLSLSESGAIMIYFVEAYGKDDSLYPSDPKKRAVINQRILFDAGTLWMRIMQCFMVYN*
Microsomal	Complete ORF	Cluster-13084.6448	TFCCKHPSVEMSQASLTDLMSLDNPVFRTYILCNSVLALKALGMVPLIDYYRFSKKICISPEDVSLMKGAKVVDNDPDIERCRRAHLNDLENIPFFITSAFGYLLTNPEPNLAINLMRVYTAARIAHTFVYAVVVVPQPARVIAFGIGYCITGYMAVTAIMKFFK*
Microsomal	Complete ORF	Cluster-13084.4970	EMAFIQISDLMSLDNPAFRAYIFYNSILVLKMLCMAPLTARLRMAKKIFISPEDSKLLKGAKHSIEDPDIERVRRAHRNDLENIPIYFVASYCYLLTNPATTLAIMLMRLFTIARVVHTFVYAVYVVPQPARAIAFFVGYFVTGYMAITSMIHFIN*
Microsomal	Complete ORF	Cluster-10333.0	ELTYLLMESPNLLTPSNPVFAGYAFYSCVLILKTMCMSYLTGVQRFRKKAFVNVEDAIAAGVDIKADDQDVERCRRAHLNDLENITMFLITGIIYVLTDPNIVFALMLFRIYAVARILHTIVYAVVVVRQPARAICFNIGVFCNFIMIFSIFSSCVQL*
Microsomal	partial	Cluster-13084.15392	MYLLTKPHPVLASTFFLLFTVARFCHSYVYAIRVSPQPARMIAFRIAYFSNISIILLTLLKVLYS
Omega	Complete ORF	Cluster-13084.5752	KSNIFMIRTFSRSIVKNIKNYFGNMTEVTPPHLGKGSTDVPLQDGKLRLYSMRFCPYAQRIHLVLYAKDIPHDIVNINLKDKPDWFLAKFPVGKVPALHVEEEYIYESLIVADYLDEKYPQRPLLPKDPLRKAQDRLVIDRFENLRSLFLKVYFVKPDEPVDLIPILEKMDYFENTLVKRGTKFFSGN*
Omega	Complete ORF	Cluster-13084.5690	MSLKHLGPGSNDVPLQEGKIRFYSMRFCPYAQRIHLVLNAKNILHDVVNINLKNKPDWYLERFPLGKVPALYVDGVNLYESLIIADYLDEKYPQRPLFPKDPLRKAQDRILIDGFSRVINLLYKLYTSPVMDAHHLAPILEEMDYFEKELAKRGTLYFSGEEPGMVDYMIWPWCERLEMVRVLGGDQFKVPKERFQRMFQWSQGMLEDPPVKSHYCTPEQHAKFLQSYKAGTPDFDNILV
Theta	Complete ORF	Cluster-13084.19171	YYLFNMSLKFYYDFMSQPSRAVYMFLKLNGIKYEPKLVKLGSFEQKTEEFQKINPMAQVPVIDDNGFILRESVGILRYLSREKNVPDHWYPKESQAQAKLDEFIEWQHIGLRLPCGFYFKFTVFHFIYLSIYIRNHLFPYFETSD*
Theta	Complete ORF	Cluster-13084.17833	NFQAFYPMLTGKYPPTKLLEKFENEMVKGCDIFETIWLATDHKFLFGNNLSIADLLSVMELEQPKLAGYDPREGRPKLALYMQLVREASNPYYDEACRMLYSFIRNKL*
Zeta	partial	Cluster-13084.11627	FIHLWTIIIYFLAVEKLLTISSGKYCVGNEITLADCCLIPQIYNARRYKVNLQLYPLITKIEKELEIIPAFQAAHPLNQPDCPEEAKK
